# Supplementary material for: Leukocyte immunoglobulin‐like receptor B2 regulates atherosclerosis progression by modulating macrophage extracellular trap formation in foam macrophages through the PI3K‐AKT signaling pathway
Source: J Cell Commun Signal. 2025 Nov 11;19(4):e70053. doi: 10.1002/ccs3.70053 (PMC12606016; doi:10.1002/ccs3.70053)
Supplement: Supplementary file 2 — Tables S1 [file CCS3-19-e70053-s001.xlsx]

## Sheet: Table S1
Table S1 Eight genes exhibiting differential expression patterns in cells identified using the Find All Markers function and Wilcoxon tests.
	p_val	avg_log2FC	pct.1	pct.2	p_val_adj	cluster	gene
LUM	0	4.08045	0.656	0.052	0	Tissue_stem_cells	LUM
MGP	0	3.21597	0.995	0.54	0	Tissue_stem_cells	MGP
CFH	0	3.19911	0.819	0.131	0	Tissue_stem_cells	CFH
COL1A2	0	3.03286	0.887	0.116	0	Tissue_stem_cells	COL1A2
IGFBP7	0	3.00303	0.997	0.465	0	Tissue_stem_cells	IGFBP7
CTGF	0	2.87397	0.842	0.172	0	Tissue_stem_cells	CTGF
COL3A1	0	2.836	0.758	0.094	0	Tissue_stem_cells	COL3A1
DCN	0	2.81962	0.492	0.041	0	Tissue_stem_cells	DCN
SFRP2	0	2.80491	0.295	0.024	0	Tissue_stem_cells	SFRP2
NDUFA4L2	0	2.67318	0.573	0.034	0	Tissue_stem_cells	NDUFA4L2
BGN	0	2.65397	0.976	0.228	0	Tissue_stem_cells	BGN
COL1A1	0	2.53108	0.637	0.044	0	Tissue_stem_cells	COL1A1
AEBP1	0	2.5125	0.906	0.142	0	Tissue_stem_cells	AEBP1
CYR61	0	2.46021	0.806	0.16	0	Tissue_stem_cells	CYR61
C1R	0	2.42016	0.9	0.159	0	Tissue_stem_cells	C1R
PLAC9	0	2.35915	0.871	0.09	0	Tissue_stem_cells	PLAC9
POSTN	0	2.33906	0.467	0.039	0	Tissue_stem_cells	POSTN
IGFBP6	0	2.29918	0.742	0.134	0	Tissue_stem_cells	IGFBP6
SPARC	0	2.29147	0.92	0.182	0	Tissue_stem_cells	SPARC
SPARCL1	0	2.28252	0.938	0.245	0	Tissue_stem_cells	SPARCL1
COL6A2	0	2.27374	0.919	0.143	0	Tissue_stem_cells	COL6A2
ASPN	0	2.25903	0.693	0.057	0	Tissue_stem_cells	ASPN
GSN	0	2.24917	0.958	0.514	0	Tissue_stem_cells	GSN
PCOLCE	0	2.22176	0.8	0.067	0	Tissue_stem_cells	PCOLCE
EFEMP1	0	2.21427	0.796	0.149	0	Tissue_stem_cells	EFEMP1
C2orf40	0	2.19219	0.535	0.056	0	Tissue_stem_cells	C2orf40
OGN	0	2.18565	0.791	0.165	0	Tissue_stem_cells	OGN
NNMT	0	2.16324	0.873	0.173	0	Tissue_stem_cells	NNMT
TNFRSF11B	0	2.16201	0.492	0.042	0	Tissue_stem_cells	TNFRSF11B
COL14A1	0	2.13933	0.875	0.119	0	Tissue_stem_cells	COL14A1
PRSS23	0	2.13654	0.757	0.088	0	Tissue_stem_cells	PRSS23
CCDC80	0	2.11507	0.736	0.092	0	Tissue_stem_cells	CCDC80
IGFBP2	0	2.10911	0.837	0.181	0	Tissue_stem_cells	IGFBP2
ADIRF	0	2.08023	0.974	0.257	0	Tissue_stem_cells	ADIRF
TAGLN	0	2.04465	0.968	0.285	0	Tissue_stem_cells	TAGLN
NOV	0	2.03693	0.636	0.092	0	Tissue_stem_cells	NOV
SOD3	0	1.98717	0.94	0.135	0	Tissue_stem_cells	SOD3
ACTA2	0	1.96407	0.798	0.216	0	Tissue_stem_cells	ACTA2
TPM1	0	1.9522	0.948	0.282	0	Tissue_stem_cells	TPM1
IGFBP5	0	1.93322	0.792	0.152	0	Tissue_stem_cells	IGFBP5
TIMP1	0	1.93243	0.988	0.695	0	Tissue_stem_cells	TIMP1
LHFPL6	0	1.92036	0.824	0.134	0	Tissue_stem_cells	LHFPL6
CALD1	0	1.91128	0.995	0.262	0	Tissue_stem_cells	CALD1
CRYAB	0	1.90552	0.875	0.133	0	Tissue_stem_cells	CRYAB
DKK3	0	1.88436	0.834	0.108	0	Tissue_stem_cells	DKK3
FHL1	0	1.84991	0.833	0.173	0	Tissue_stem_cells	FHL1
RGS5	0	1.79283	0.571	0.134	0	Tissue_stem_cells	RGS5
FN1	0	1.7851	0.958	0.378	0	Tissue_stem_cells	FN1
MFGE8	0	1.78427	0.905	0.16	0	Tissue_stem_cells	MFGE8
HTRA1	0	1.77093	0.836	0.241	0	Tissue_stem_cells	HTRA1
LTBP1	0	1.74066	0.83	0.115	0	Tissue_stem_cells	LTBP1
VCAN	0	1.71718	0.882	0.367	0	Tissue_stem_cells	VCAN
THY1	0	1.68515	0.373	0.015	0	Tissue_stem_cells	THY1
COL6A1	0	1.6763	0.769	0.111	0	Tissue_stem_cells	COL6A1
EDIL3	0	1.67216	0.811	0.103	0	Tissue_stem_cells	EDIL3
SELENOM	0	1.66108	0.956	0.331	0	Tissue_stem_cells	SELENOM
COL6A3	0	1.64105	0.437	0.026	0	Tissue_stem_cells	COL6A3
SERPING1	0	1.6326	0.92	0.287	0	Tissue_stem_cells	SERPING1
C1S	0	1.62903	0.759	0.113	0	Tissue_stem_cells	C1S
TPM2	0	1.6207	0.953	0.22	0	Tissue_stem_cells	TPM2
ID4	0	1.60322	0.685	0.092	0	Tissue_stem_cells	ID4
NR2F2	0	1.57602	0.739	0.121	0	Tissue_stem_cells	NR2F2
AGT	0	1.56806	0.46	0.017	0	Tissue_stem_cells	AGT
IFITM3	0	1.56759	0.989	0.608	0	Tissue_stem_cells	IFITM3
CPE	0	1.56354	0.649	0.145	0	Tissue_stem_cells	CPE
MYL9	0	1.55965	0.959	0.231	0	Tissue_stem_cells	MYL9
CAVIN3	0	1.55833	0.892	0.209	0	Tissue_stem_cells	CAVIN3
PRELP	0	1.55509	0.717	0.112	0	Tissue_stem_cells	PRELP
CD9	0	1.55278	0.952	0.522	0	Tissue_stem_cells	CD9
TFPI	0	1.53821	0.757	0.15	0	Tissue_stem_cells	TFPI
DSTN	0	1.52821	0.983	0.561	0	Tissue_stem_cells	DSTN
PPP1R14A	0	1.52333	0.69	0.146	0	Tissue_stem_cells	PPP1R14A
PRRX1	0	1.52293	0.749	0.075	0	Tissue_stem_cells	PRRX1
ID3	0	1.52052	0.837	0.315	0	Tissue_stem_cells	ID3
ADH1B	0	1.48561	0.477	0.068	0	Tissue_stem_cells	ADH1B
VCAM1	0	1.48417	0.518	0.064	0	Tissue_stem_cells	VCAM1
CRTAC1	0	1.4823	0.365	0.061	0	Tissue_stem_cells	CRTAC1
THBS2	0	1.4779	0.64	0.048	0	Tissue_stem_cells	THBS2
SFRP4	0	1.46108	0.364	0.025	0	Tissue_stem_cells	SFRP4
PDLIM3	0	1.44352	0.809	0.14	0	Tissue_stem_cells	PDLIM3
CNN3	0	1.44148	0.765	0.107	0	Tissue_stem_cells	CNN3
STEAP4	0	1.43462	0.336	0.018	0	Tissue_stem_cells	STEAP4
TFPI2	0	1.43392	0.302	0.023	0	Tissue_stem_cells	TFPI2
COL8A1	0	1.42462	0.624	0.111	0	Tissue_stem_cells	COL8A1
MT1E	0	1.41507	0.672	0.136	0	Tissue_stem_cells	MT1E
OMD	0	1.41258	0.598	0.09	0	Tissue_stem_cells	OMD
GEM	0	1.41241	0.646	0.115	0	Tissue_stem_cells	GEM
DPT	0	1.40939	0.334	0.032	0	Tissue_stem_cells	DPT
NBL1	0	1.39114	0.685	0.114	0	Tissue_stem_cells	NBL1
RGS16	0	1.39048	0.423	0.082	0	Tissue_stem_cells	RGS16
CD151	0	1.38029	0.901	0.394	0	Tissue_stem_cells	CD151
IGFBP3	0	1.37824	0.352	0.07	0	Tissue_stem_cells	IGFBP3
MXRA8	0	1.37455	0.643	0.055	0	Tissue_stem_cells	MXRA8
PLS3	0	1.35748	0.826	0.158	0	Tissue_stem_cells	PLS3
SULF1	0	1.35186	0.69	0.118	0	Tissue_stem_cells	SULF1
GAS6	0	1.3518	0.806	0.359	0	Tissue_stem_cells	GAS6
UACA	0	1.34436	0.713	0.153	0	Tissue_stem_cells	UACA
LTBP2	0	1.34354	0.651	0.098	0	Tissue_stem_cells	LTBP2
COL4A2	0	1.33805	0.68	0.097	0	Tissue_stem_cells	COL4A2
COL18A1	0	1.33084	0.634	0.128	0	Tissue_stem_cells	COL18A1
RARRES2	0	1.32867	0.463	0.08	0	Tissue_stem_cells	RARRES2
MAP1B	0	1.31795	0.869	0.158	0	Tissue_stem_cells	MAP1B
FMO2	0	1.31703	0.383	0.063	0	Tissue_stem_cells	FMO2
C11orf96	0	1.29955	0.817	0.162	0	Tissue_stem_cells	C11orf96
ITGBL1	0	1.29776	0.615	0.073	0	Tissue_stem_cells	ITGBL1
IGFBP4	0	1.2915	0.608	0.15	0	Tissue_stem_cells	IGFBP4
GUCY1A1	0	1.28849	0.707	0.107	0	Tissue_stem_cells	GUCY1A1
PCOLCE2	0	1.2834	0.408	0.054	0	Tissue_stem_cells	PCOLCE2
CYB5R3	0	1.27948	0.862	0.388	0	Tissue_stem_cells	CYB5R3
COL4A1	0	1.27225	0.6	0.085	0	Tissue_stem_cells	COL4A1
PPIC	0	1.26272	0.691	0.133	0	Tissue_stem_cells	PPIC
C12orf57	0	1.25243	0.933	0.455	0	Tissue_stem_cells	C12orf57
LGALS3BP	0	1.2454	0.668	0.14	0	Tissue_stem_cells	LGALS3BP
CTSK	0	1.24121	0.578	0.069	0	Tissue_stem_cells	CTSK
CD59	0	1.2368	0.859	0.355	0	Tissue_stem_cells	CD59
TM4SF1	0	1.22393	0.739	0.16	0	Tissue_stem_cells	TM4SF1
COX7A1	0	1.21827	0.748	0.141	0	Tissue_stem_cells	COX7A1
FBLN1	0	1.21562	0.408	0.022	0	Tissue_stem_cells	FBLN1
TNC	0	1.21008	0.334	0.017	0	Tissue_stem_cells	TNC
FXYD1	0	1.20882	0.739	0.116	0	Tissue_stem_cells	FXYD1
ANGPT2	0	1.20472	0.481	0.053	0	Tissue_stem_cells	ANGPT2
CAV1	0	1.18382	0.883	0.218	0	Tissue_stem_cells	CAV1
CAVIN1	0	1.18322	0.831	0.2	0	Tissue_stem_cells	CAVIN1
SUGCT	0	1.17623	0.503	0.034	0	Tissue_stem_cells	SUGCT
TSC22D1	0	1.17358	0.775	0.263	0	Tissue_stem_cells	TSC22D1
TINAGL1	0	1.16781	0.62	0.13	0	Tissue_stem_cells	TINAGL1
PMEPA1	0	1.16001	0.673	0.175	0	Tissue_stem_cells	PMEPA1
NEXN	0	1.15689	0.587	0.118	0	Tissue_stem_cells	NEXN
CLU	0	1.15409	0.733	0.246	0	Tissue_stem_cells	CLU
CCDC102B	0	1.14222	0.359	0.024	0	Tissue_stem_cells	CCDC102B
SSPN	0	1.13623	0.649	0.109	0	Tissue_stem_cells	SSPN
RCN3	0	1.13498	0.57	0.059	0	Tissue_stem_cells	RCN3
RRAS	0	1.13408	0.841	0.354	0	Tissue_stem_cells	RRAS
CRIP2	0	1.13246	0.847	0.201	0	Tissue_stem_cells	CRIP2
COPZ2	0	1.13122	0.59	0.104	0	Tissue_stem_cells	COPZ2
LRRC17	0	1.13008	0.513	0.038	0	Tissue_stem_cells	LRRC17
S100A13	0	1.12897	0.705	0.223	0	Tissue_stem_cells	S100A13
PDGFRB	0	1.12874	0.571	0.049	0	Tissue_stem_cells	PDGFRB
EID1	0	1.12834	0.965	0.622	0	Tissue_stem_cells	EID1
EGR1	0	1.12561	0.664	0.215	0	Tissue_stem_cells	EGR1
EFEMP2	0	1.12378	0.636	0.089	0	Tissue_stem_cells	EFEMP2
MT1M	0	1.12233	0.525	0.062	0	Tissue_stem_cells	MT1M
S100A4	0	1.11901	0.987	0.826	0	Tissue_stem_cells	S100A4
C1QTNF1	0	1.11538	0.562	0.065	0	Tissue_stem_cells	C1QTNF1
HSPB1	0	1.11461	0.973	0.575	0	Tissue_stem_cells	HSPB1
SERPINE1	0	1.11454	0.413	0.091	0	Tissue_stem_cells	SERPINE1
PDGFA	0	1.11391	0.602	0.117	0	Tissue_stem_cells	PDGFA
SMOC2	0	1.11326	0.566	0.075	0	Tissue_stem_cells	SMOC2
EPS8	0	1.11103	0.695	0.192	0	Tissue_stem_cells	EPS8
MFAP4	0	1.10462	0.515	0.109	0	Tissue_stem_cells	MFAP4
SNCG	0	1.10305	0.521	0.089	0	Tissue_stem_cells	SNCG
A2M	0	1.10052	0.817	0.305	0	Tissue_stem_cells	A2M
TCEAL4	0	1.09048	0.81	0.404	0	Tissue_stem_cells	TCEAL4
COL15A1	0	1.08792	0.433	0.035	0	Tissue_stem_cells	COL15A1
ISLR	0	1.08462	0.484	0.025	0	Tissue_stem_cells	ISLR
DEPP1	0	1.08188	0.424	0.081	0	Tissue_stem_cells	DEPP1
FGF7	0	1.07882	0.291	0.016	0	Tissue_stem_cells	FGF7
GGT5	0	1.07423	0.401	0.022	0	Tissue_stem_cells	GGT5
PLPP1	0	1.07368	0.626	0.115	0	Tissue_stem_cells	PLPP1
SERPINH1	0	1.07351	0.601	0.105	0	Tissue_stem_cells	SERPINH1
PMP22	0	1.07085	0.752	0.275	0	Tissue_stem_cells	PMP22
TNFRSF12A	0	1.06775	0.535	0.201	0	Tissue_stem_cells	TNFRSF12A
TGFB1I1	0	1.06552	0.699	0.122	0	Tissue_stem_cells	TGFB1I1
CCND1	0	1.06288	0.545	0.117	0	Tissue_stem_cells	CCND1
AKAP12	0	1.05521	0.485	0.043	0	Tissue_stem_cells	AKAP12
PGF	0	1.04996	0.406	0.039	0	Tissue_stem_cells	PGF
SERPINE2	0	1.04816	0.323	0.042	0	Tissue_stem_cells	SERPINE2
FAP	0	1.0441	0.436	0.022	0	Tissue_stem_cells	FAP
CXCL12	0	1.03283	0.575	0.148	0	Tissue_stem_cells	CXCL12
ARHGAP29	0	1.0319	0.592	0.104	0	Tissue_stem_cells	ARHGAP29
ITGB1	0	1.02711	0.948	0.644	0	Tissue_stem_cells	ITGB1
FAM114A1	0	1.02543	0.635	0.17	0	Tissue_stem_cells	FAM114A1
NUPR1	0	1.01694	0.803	0.202	0	Tissue_stem_cells	NUPR1
S100A6	0	1.01683	0.996	0.873	0	Tissue_stem_cells	S100A6
INHBA	0	1.01044	0.49	0.061	0	Tissue_stem_cells	INHBA
C9orf3	0	1.01022	0.664	0.133	0	Tissue_stem_cells	C9orf3
PTMS	0	1.00337	0.9	0.451	0	Tissue_stem_cells	PTMS
HCFC1R1	0	1.00112	0.785	0.343	0	Tissue_stem_cells	HCFC1R1
PALLD	0	1.00102	0.726	0.182	0	Tissue_stem_cells	PALLD
FRZB	0	1.00031	0.616	0.11	0	Tissue_stem_cells	FRZB
ANGPT1	0	0.988342	0.478	0.056	0	Tissue_stem_cells	ANGPT1
ANTXR1	0	0.988123	0.548	0.062	0	Tissue_stem_cells	ANTXR1
FHL2	0	0.984622	0.449	0.038	0	Tissue_stem_cells	FHL2
CP	0	0.98367	0.307	0.062	0	Tissue_stem_cells	CP
EPAS1	0	0.980633	0.651	0.181	0	Tissue_stem_cells	EPAS1
FSTL1	0	0.978934	0.572	0.088	0	Tissue_stem_cells	FSTL1
SPRY1	0	0.974645	0.513	0.081	0	Tissue_stem_cells	SPRY1
SELENOW	0	0.968745	0.939	0.59	0	Tissue_stem_cells	SELENOW
EMILIN1	0	0.965636	0.514	0.064	0	Tissue_stem_cells	EMILIN1
FBLIM1	0	0.952994	0.673	0.147	0	Tissue_stem_cells	FBLIM1
SPTBN1	0	0.948847	0.722	0.173	0	Tissue_stem_cells	SPTBN1
2025-09-07	0	0.945118	0.965	0.74	0	Tissue_stem_cells	2025-09-07
GAP43	0	0.941451	0.274	0.007	0	Tissue_stem_cells	GAP43
PEBP1	0	0.94083	0.915	0.557	0	Tissue_stem_cells	PEBP1
CSRP1	0	0.940411	0.75	0.323	0	Tissue_stem_cells	CSRP1
MSRB3	0	0.939655	0.63	0.115	0	Tissue_stem_cells	MSRB3
PTN	0	0.936797	0.399	0.035	0	Tissue_stem_cells	PTN
CALU	0	0.935899	0.669	0.28	0	Tissue_stem_cells	CALU
CAV2	0	0.93441	0.679	0.153	0	Tissue_stem_cells	CAV2
CD81	0	0.927839	0.983	0.77	0	Tissue_stem_cells	CD81
PKIG	0	0.924662	0.619	0.124	0	Tissue_stem_cells	PKIG
REXO2	0	0.919093	0.702	0.28	0	Tissue_stem_cells	REXO2
COL5A2	0	0.917626	0.424	0.037	0	Tissue_stem_cells	COL5A2
2025-09-04	0	0.916014	0.426	0.045	0	Tissue_stem_cells	2025-09-04
EVA1B	0	0.912683	0.651	0.252	0	Tissue_stem_cells	EVA1B
SVIL	0	0.9112	0.708	0.163	0	Tissue_stem_cells	SVIL
WISP2	0	0.910172	0.323	0.045	0	Tissue_stem_cells	WISP2
LAPTM4A	0	0.908918	0.931	0.638	0	Tissue_stem_cells	LAPTM4A
TCF4	0	0.906991	0.716	0.261	0	Tissue_stem_cells	TCF4
FBLN5	0	0.905211	0.502	0.09	0	Tissue_stem_cells	FBLN5
MT2A	0	0.904877	0.894	0.54	0	Tissue_stem_cells	MT2A
HES4	0	0.902992	0.47	0.112	0	Tissue_stem_cells	HES4
LTBP4	0	0.898432	0.63	0.153	0	Tissue_stem_cells	LTBP4
RPS27L	0	0.895154	0.928	0.655	0	Tissue_stem_cells	RPS27L
TMEM47	0	0.894937	0.526	0.092	0	Tissue_stem_cells	TMEM47
FKBP10	0	0.892637	0.49	0.045	0	Tissue_stem_cells	FKBP10
AQP1	0	0.891211	0.654	0.142	0	Tissue_stem_cells	AQP1
VIM	0	0.890945	1	0.954	0	Tissue_stem_cells	VIM
BEX3	0	0.889822	0.706	0.219	0	Tissue_stem_cells	BEX3
TGM2	0	0.887501	0.493	0.127	0	Tissue_stem_cells	TGM2
CDH11	0	0.883701	0.479	0.062	0	Tissue_stem_cells	CDH11
IFITM2	0	0.881253	0.937	0.675	0	Tissue_stem_cells	IFITM2
MYH10	0	0.879579	0.578	0.136	0	Tissue_stem_cells	MYH10
FBN1	0	0.878747	0.45	0.053	0	Tissue_stem_cells	FBN1
LGALS1	0	0.874102	0.988	0.767	0	Tissue_stem_cells	LGALS1
RCAN2	0	0.863163	0.462	0.079	0	Tissue_stem_cells	RCAN2
F2R	0	0.861128	0.505	0.071	0	Tissue_stem_cells	F2R
CCPG1	0	0.856799	0.775	0.401	0	Tissue_stem_cells	CCPG1
MXRA7	0	0.854293	0.652	0.136	0	Tissue_stem_cells	MXRA7
ACTG1	0	0.847201	0.996	0.897	0	Tissue_stem_cells	ACTG1
GPX3	0	0.844639	0.48	0.112	0	Tissue_stem_cells	GPX3
TWIST1	0	0.842937	0.463	0.038	0	Tissue_stem_cells	TWIST1
GADD45A	0	0.836871	0.646	0.216	0	Tissue_stem_cells	GADD45A
ITGA1	0	0.83248	0.514	0.07	0	Tissue_stem_cells	ITGA1
ENAH	0	0.832459	0.53	0.087	0	Tissue_stem_cells	ENAH
EMP2	0	0.829966	0.742	0.246	0	Tissue_stem_cells	EMP2
RAB34	0	0.829748	0.68	0.284	0	Tissue_stem_cells	RAB34
NFIC	0	0.82789	0.733	0.306	0	Tissue_stem_cells	NFIC
GPX8	0	0.825172	0.472	0.048	0	Tissue_stem_cells	GPX8
CTSF	0	0.824532	0.541	0.135	0	Tissue_stem_cells	CTSF
LOXL1	0	0.820028	0.391	0.037	0	Tissue_stem_cells	LOXL1
CTHRC1	0	0.819298	0.278	0.042	0	Tissue_stem_cells	CTHRC1
NUCKS1	0	0.818474	0.942	0.625	0	Tissue_stem_cells	NUCKS1
NOTCH3	0	0.818312	0.387	0.036	0	Tissue_stem_cells	NOTCH3
TPM4	0	0.816425	0.927	0.666	0	Tissue_stem_cells	TPM4
S100A16	0	0.816064	0.541	0.103	0	Tissue_stem_cells	S100A16
PDLIM2	0	0.81374	0.677	0.263	0	Tissue_stem_cells	PDLIM2
AKR1C2	0	0.8091	0.377	0.025	0	Tissue_stem_cells	AKR1C2
RCN1	0	0.806881	0.547	0.139	0	Tissue_stem_cells	RCN1
FBLN2	0	0.805126	0.327	0.041	0	Tissue_stem_cells	FBLN2
MAGED2	0	0.794117	0.707	0.301	0	Tissue_stem_cells	MAGED2
IL34	0	0.792776	0.4	0.021	0	Tissue_stem_cells	IL34
SBDS	0	0.792593	0.858	0.527	0	Tissue_stem_cells	SBDS
ACTN1	0	0.789531	0.722	0.31	0	Tissue_stem_cells	ACTN1
GLT8D2	0	0.781355	0.492	0.05	0	Tissue_stem_cells	GLT8D2
RABAC1	0	0.779728	0.911	0.637	0	Tissue_stem_cells	RABAC1
LMOD1	0	0.779011	0.559	0.113	0	Tissue_stem_cells	LMOD1
FERMT2	0	0.776363	0.642	0.15	0	Tissue_stem_cells	FERMT2
TCEAL3	0	0.776177	0.633	0.267	0	Tissue_stem_cells	TCEAL3
SGCB	0	0.773653	0.535	0.085	0	Tissue_stem_cells	SGCB
JAG1	0	0.773018	0.508	0.107	0	Tissue_stem_cells	JAG1
NENF	0	0.77083	0.823	0.488	0	Tissue_stem_cells	NENF
MMP23B	0	0.770009	0.315	0.015	0	Tissue_stem_cells	MMP23B
PDGFRA	0	0.767791	0.42	0.035	0	Tissue_stem_cells	PDGFRA
MMP2	0	0.76414	0.44	0.086	0	Tissue_stem_cells	MMP2
EPB41L2	0	0.763159	0.595	0.213	0	Tissue_stem_cells	EPB41L2
SLC25A4	0	0.761927	0.504	0.142	0	Tissue_stem_cells	SLC25A4
NFIB	0	0.761591	0.605	0.134	0	Tissue_stem_cells	NFIB
DAAM1	0	0.760738	0.53	0.16	0	Tissue_stem_cells	DAAM1
KDELR3	0	0.759702	0.373	0.035	0	Tissue_stem_cells	KDELR3
COL21A1	0	0.758519	0.418	0.055	0	Tissue_stem_cells	COL21A1
STEAP1	0	0.754879	0.318	0.015	0	Tissue_stem_cells	STEAP1
PPFIBP1	0	0.754831	0.54	0.125	0	Tissue_stem_cells	PPFIBP1
FAM3C	0	0.754443	0.55	0.182	0	Tissue_stem_cells	FAM3C
CDH13	0	0.754276	0.476	0.086	0	Tissue_stem_cells	CDH13
MYLK	0	0.753696	0.546	0.105	0	Tissue_stem_cells	MYLK
PRRX2	0	0.753631	0.421	0.036	0	Tissue_stem_cells	PRRX2
NUCB2	0	0.746311	0.752	0.382	0	Tissue_stem_cells	NUCB2
SPATS2L	0	0.742062	0.615	0.244	0	Tissue_stem_cells	SPATS2L
GUCY1B1	0	0.74174	0.358	0.041	0	Tissue_stem_cells	GUCY1B1
PHPT1	0	0.739636	0.811	0.501	0	Tissue_stem_cells	PHPT1
CCDC3	0	0.737906	0.427	0.073	0	Tissue_stem_cells	CCDC3
ITGA8	0	0.737257	0.572	0.122	0	Tissue_stem_cells	ITGA8
PDLIM1	0	0.735905	0.714	0.188	0	Tissue_stem_cells	PDLIM1
LAMA4	0	0.734561	0.42	0.046	0	Tissue_stem_cells	LAMA4
IL33	0	0.728951	0.465	0.081	0	Tissue_stem_cells	IL33
ARID5B	0	0.727551	0.758	0.389	0	Tissue_stem_cells	ARID5B
CISD1	0	0.724752	0.505	0.166	0	Tissue_stem_cells	CISD1
RHOC	0	0.724052	0.837	0.472	0	Tissue_stem_cells	RHOC
SGCA	0	0.723673	0.406	0.052	0	Tissue_stem_cells	SGCA
ESD	0	0.721565	0.789	0.435	0	Tissue_stem_cells	ESD
MYH11	0	0.720798	0.593	0.14	0	Tissue_stem_cells	MYH11
CLIC4	0	0.718313	0.62	0.212	0	Tissue_stem_cells	CLIC4
TBX2	0	0.717942	0.302	0.018	0	Tissue_stem_cells	TBX2
MAP9	0	0.710928	0.457	0.054	0	Tissue_stem_cells	MAP9
FEZ1	0	0.706744	0.494	0.087	0	Tissue_stem_cells	FEZ1
NDN	0	0.704661	0.474	0.111	0	Tissue_stem_cells	NDN
BCAP29	0	0.702794	0.694	0.34	0	Tissue_stem_cells	BCAP29
LIMCH1	0	0.702558	0.545	0.116	0	Tissue_stem_cells	LIMCH1
CTTN	0	0.702549	0.542	0.106	0	Tissue_stem_cells	CTTN
ITGB5	0	0.702201	0.505	0.144	0	Tissue_stem_cells	ITGB5
ECM2	0	0.698496	0.43	0.049	0	Tissue_stem_cells	ECM2
FOXC1	0	0.696558	0.582	0.139	0	Tissue_stem_cells	FOXC1
LEPROT	0	0.694286	0.803	0.471	0	Tissue_stem_cells	LEPROT
MORF4L2	0	0.691265	0.646	0.302	0	Tissue_stem_cells	MORF4L2
LIMA1	0	0.689814	0.665	0.22	0	Tissue_stem_cells	LIMA1
CPQ	0	0.689241	0.629	0.292	0	Tissue_stem_cells	CPQ
RND3	0	0.688525	0.435	0.097	0	Tissue_stem_cells	RND3
PTK2	0	0.68815	0.452	0.097	0	Tissue_stem_cells	PTK2
CD63	0	0.687166	0.987	0.785	0	Tissue_stem_cells	CD63
GNG12	0	0.68697	0.499	0.109	0	Tissue_stem_cells	GNG12
VCL	0	0.68477	0.553	0.151	0	Tissue_stem_cells	VCL
GNG11	0	0.684639	0.6	0.12	0	Tissue_stem_cells	GNG11
ISYNA1	0	0.68307	0.352	0.065	0	Tissue_stem_cells	ISYNA1
KCNE4	0	0.681244	0.278	0.027	0	Tissue_stem_cells	KCNE4
PAWR	0	0.679328	0.484	0.096	0	Tissue_stem_cells	PAWR
ABI3BP	0	0.678409	0.328	0.057	0	Tissue_stem_cells	ABI3BP
MYO1D	0	0.673559	0.44	0.076	0	Tissue_stem_cells	MYO1D
CD200	0	0.673095	0.376	0.045	0	Tissue_stem_cells	CD200
CSRP2	0	0.669085	0.37	0.094	0	Tissue_stem_cells	CSRP2
NTRK2	0	0.666702	0.266	0.009	0	Tissue_stem_cells	NTRK2
PDE5A	0	0.663784	0.546	0.098	0	Tissue_stem_cells	PDE5A
DYNLL1	0	0.663476	0.951	0.739	0	Tissue_stem_cells	DYNLL1
BSG	0	0.662736	0.848	0.546	0	Tissue_stem_cells	BSG
ANKH	0	0.661497	0.443	0.147	0	Tissue_stem_cells	ANKH
PLSCR4	0	0.659755	0.399	0.053	0	Tissue_stem_cells	PLSCR4
SLIT3	0	0.659448	0.309	0.024	0	Tissue_stem_cells	SLIT3
FADS3	0	0.658707	0.498	0.136	0	Tissue_stem_cells	FADS3
FOXC2	0	0.658252	0.441	0.069	0	Tissue_stem_cells	FOXC2
COL12A1	0	0.657268	0.31	0.016	0	Tissue_stem_cells	COL12A1
CHPF	0	0.655856	0.39	0.055	0	Tissue_stem_cells	CHPF
GOLIM4	0	0.652385	0.622	0.284	0	Tissue_stem_cells	GOLIM4
BACE2	0	0.65079	0.453	0.083	0	Tissue_stem_cells	BACE2
LPP	0	0.648771	0.681	0.285	0	Tissue_stem_cells	LPP
PDGFRL	0	0.647895	0.297	0.03	0	Tissue_stem_cells	PDGFRL
CERCAM	0	0.647354	0.373	0.052	0	Tissue_stem_cells	CERCAM
RTL8C	0	0.646894	0.574	0.224	0	Tissue_stem_cells	RTL8C
PLN	0	0.645838	0.489	0.096	0	Tissue_stem_cells	PLN
DST	0	0.645359	0.688	0.223	0	Tissue_stem_cells	DST
C12orf75	0	0.643544	0.569	0.199	0	Tissue_stem_cells	C12orf75
VASN	0	0.642062	0.385	0.05	0	Tissue_stem_cells	VASN
TMEM98	0	0.640203	0.447	0.069	0	Tissue_stem_cells	TMEM98
EFHD1	0	0.639735	0.378	0.061	0	Tissue_stem_cells	EFHD1
PDGFD	0	0.638704	0.375	0.062	0	Tissue_stem_cells	PDGFD
TCEAL9	0	0.633876	0.577	0.226	0	Tissue_stem_cells	TCEAL9
TUSC1	0	0.63387	0.414	0.087	0	Tissue_stem_cells	TUSC1
DPYSL3	0	0.631741	0.429	0.076	0	Tissue_stem_cells	DPYSL3
PTGIS	0	0.630927	0.439	0.097	0	Tissue_stem_cells	PTGIS
ARL3	0	0.62925	0.587	0.247	0	Tissue_stem_cells	ARL3
LRRC32	0	0.627686	0.331	0.024	0	Tissue_stem_cells	LRRC32
MYO1B	0	0.626925	0.331	0.031	0	Tissue_stem_cells	MYO1B
CFAP36	0	0.626398	0.558	0.175	0	Tissue_stem_cells	CFAP36
CDC42EP5	0	0.626229	0.431	0.063	0	Tissue_stem_cells	CDC42EP5
RBPMS	0	0.624449	0.512	0.109	0	Tissue_stem_cells	RBPMS
INMT	0	0.620111	0.312	0.057	0	Tissue_stem_cells	INMT
ARL1	0	0.61718	0.594	0.267	0	Tissue_stem_cells	ARL1
ECM1	0	0.616418	0.327	0.039	0	Tissue_stem_cells	ECM1
PROS1	0	0.614655	0.411	0.083	0	Tissue_stem_cells	PROS1
DIXDC1	0	0.612835	0.444	0.087	0	Tissue_stem_cells	DIXDC1
SOD1	0	0.612477	0.9	0.591	0	Tissue_stem_cells	SOD1
NFIX	0	0.612236	0.472	0.094	0	Tissue_stem_cells	NFIX
GPM6B	0	0.605314	0.295	0.027	0	Tissue_stem_cells	GPM6B
CYBRD1	0	0.605226	0.457	0.114	0	Tissue_stem_cells	CYBRD1
A4GALT	0	0.603796	0.374	0.046	0	Tissue_stem_cells	A4GALT
SMIM14	0	0.603757	0.575	0.239	0	Tissue_stem_cells	SMIM14
PHLDA3	0	0.603638	0.407	0.071	0	Tissue_stem_cells	PHLDA3
WWTR1	0	0.601555	0.514	0.12	0	Tissue_stem_cells	WWTR1
PRKG1	0	0.600266	0.432	0.067	0	Tissue_stem_cells	PRKG1
AIG1	0	0.598701	0.546	0.221	0	Tissue_stem_cells	AIG1
PRDX2	0	0.596433	0.75	0.36	0	Tissue_stem_cells	PRDX2
AXL	0	0.595992	0.462	0.139	0	Tissue_stem_cells	AXL
FMOD	0	0.59479	0.344	0.048	0	Tissue_stem_cells	FMOD
SGCE	0	0.593822	0.375	0.055	0	Tissue_stem_cells	SGCE
LMCD1	0	0.591696	0.488	0.13	0	Tissue_stem_cells	LMCD1
PDLIM7	0	0.591085	0.514	0.181	0	Tissue_stem_cells	PDLIM7
BICC1	0	0.589024	0.34	0.026	0	Tissue_stem_cells	BICC1
P4HA2	0	0.585336	0.371	0.084	0	Tissue_stem_cells	P4HA2
KANK2	0	0.583676	0.424	0.079	0	Tissue_stem_cells	KANK2
COPRS	0	0.582647	0.59	0.247	0	Tissue_stem_cells	COPRS
SDC2	0	0.582571	0.564	0.217	0	Tissue_stem_cells	SDC2
LTBP3	0	0.579337	0.531	0.163	0	Tissue_stem_cells	LTBP3
MRC2	0	0.577548	0.363	0.056	0	Tissue_stem_cells	MRC2
KCNMB1	0	0.576912	0.402	0.091	0	Tissue_stem_cells	KCNMB1
MICAL2	0	0.573716	0.404	0.094	0	Tissue_stem_cells	MICAL2
SERTAD4-AS1	0	0.572619	0.364	0.06	0	Tissue_stem_cells	SERTAD4-AS1
AKR1C3	0	0.565728	0.448	0.101	0	Tissue_stem_cells	AKR1C3
CTDSPL	0	0.564173	0.378	0.062	0	Tissue_stem_cells	CTDSPL
FGFR1	0	0.563131	0.426	0.101	0	Tissue_stem_cells	FGFR1
PTGIR	0	0.562194	0.342	0.039	0	Tissue_stem_cells	PTGIR
OLFML3	0	0.560729	0.262	0.03	0	Tissue_stem_cells	OLFML3
HDGFL3	0	0.560329	0.488	0.131	0	Tissue_stem_cells	HDGFL3
RASSF8	0	0.559042	0.391	0.08	0	Tissue_stem_cells	RASSF8
PDE1A	0	0.558864	0.34	0.036	0	Tissue_stem_cells	PDE1A
RGS3	0	0.558164	0.388	0.096	0	Tissue_stem_cells	RGS3
C1QTNF2	0	0.556817	0.31	0.026	0	Tissue_stem_cells	C1QTNF2
PARVA	0	0.556059	0.406	0.06	0	Tissue_stem_cells	PARVA
CDC42EP1	0	0.552806	0.36	0.057	0	Tissue_stem_cells	CDC42EP1
MFAP2	0	0.551657	0.284	0.032	0	Tissue_stem_cells	MFAP2
WASL	0	0.549823	0.535	0.203	0	Tissue_stem_cells	WASL
TMEM204	0	0.545958	0.365	0.064	0	Tissue_stem_cells	TMEM204
SMIM10	0	0.540949	0.355	0.068	0	Tissue_stem_cells	SMIM10
BDH2	0	0.540435	0.438	0.125	0	Tissue_stem_cells	BDH2
IL6ST	0	0.540192	0.643	0.263	0	Tissue_stem_cells	IL6ST
GSTM3	0	0.540051	0.342	0.067	0	Tissue_stem_cells	GSTM3
DLC1	0	0.538984	0.364	0.059	0	Tissue_stem_cells	DLC1
MSC	0	0.536477	0.318	0.032	0	Tissue_stem_cells	MSC
EHD2	0	0.5337	0.348	0.057	0	Tissue_stem_cells	EHD2
ADAMTS1	0	0.53363	0.465	0.113	0	Tissue_stem_cells	ADAMTS1
PFN2	0	0.533161	0.401	0.079	0	Tissue_stem_cells	PFN2
CFAP97	0	0.532062	0.599	0.247	0	Tissue_stem_cells	CFAP97
IFT57	0	0.532047	0.46	0.147	0	Tissue_stem_cells	IFT57
LAMB2	0	0.532013	0.344	0.072	0	Tissue_stem_cells	LAMB2
ENDOD1	0	0.528808	0.411	0.089	0	Tissue_stem_cells	ENDOD1
NT5DC2	0	0.526971	0.31	0.067	0	Tissue_stem_cells	NT5DC2
FAT1	0	0.522089	0.287	0.02	0	Tissue_stem_cells	FAT1
PAM	0	0.520878	0.419	0.103	0	Tissue_stem_cells	PAM
SORBS3	0	0.51378	0.407	0.11	0	Tissue_stem_cells	SORBS3
WTIP	0	0.508734	0.283	0.049	0	Tissue_stem_cells	WTIP
NFIA	0	0.508497	0.56	0.18	0	Tissue_stem_cells	NFIA
LAMC1	0	0.507201	0.34	0.063	0	Tissue_stem_cells	LAMC1
PDLIM4	0	0.504447	0.371	0.085	0	Tissue_stem_cells	PDLIM4
RERG	0	0.502573	0.308	0.036	0	Tissue_stem_cells	RERG
FAM229B	0	0.5022	0.347	0.046	0	Tissue_stem_cells	FAM229B
RBFOX2	0	0.493527	0.368	0.065	0	Tissue_stem_cells	RBFOX2
DSEL	0	0.492909	0.304	0.038	0	Tissue_stem_cells	DSEL
SYNPO2	0	0.491238	0.393	0.083	0	Tissue_stem_cells	SYNPO2
LARP6	0	0.48881	0.338	0.049	0	Tissue_stem_cells	LARP6
SNX7	0	0.48773	0.344	0.067	0	Tissue_stem_cells	SNX7
SEMA5A	0	0.487677	0.261	0.026	0	Tissue_stem_cells	SEMA5A
ASAP2	0	0.484863	0.345	0.066	0	Tissue_stem_cells	ASAP2
PRAF2	0	0.482465	0.395	0.089	0	Tissue_stem_cells	PRAF2
METRN	0	0.479662	0.411	0.13	0	Tissue_stem_cells	METRN
EPDR1	0	0.478931	0.289	0.029	0	Tissue_stem_cells	EPDR1
CRNDE	0	0.478221	0.342	0.077	0	Tissue_stem_cells	CRNDE
RHOD	0	0.471131	0.317	0.04	0	Tissue_stem_cells	RHOD
RASL11A	0	0.470458	0.272	0.053	0	Tissue_stem_cells	RASL11A
TJP1	0	0.469857	0.411	0.088	0	Tissue_stem_cells	TJP1
JAM3	0	0.469224	0.327	0.041	0	Tissue_stem_cells	JAM3
PLEKHA4	0	0.465781	0.307	0.044	0	Tissue_stem_cells	PLEKHA4
AOC3	0	0.465372	0.301	0.042	0	Tissue_stem_cells	AOC3
LMO7	0	0.465312	0.369	0.075	0	Tissue_stem_cells	LMO7
GPC1	0	0.462459	0.266	0.024	0	Tissue_stem_cells	GPC1
DDR2	0	0.461916	0.326	0.048	0	Tissue_stem_cells	DDR2
TMEM45A	0	0.459901	0.312	0.049	0	Tissue_stem_cells	TMEM45A
FKBP7	0	0.45821	0.336	0.057	0	Tissue_stem_cells	FKBP7
SNHG18	0	0.457798	0.295	0.037	0	Tissue_stem_cells	SNHG18
PHLDB2	0	0.456484	0.293	0.045	0	Tissue_stem_cells	PHLDB2
CRIM1	0	0.452653	0.452	0.134	0	Tissue_stem_cells	CRIM1
MEDAG	0	0.451538	0.255	0.037	0	Tissue_stem_cells	MEDAG
TTLL7	0	0.45093	0.376	0.078	0	Tissue_stem_cells	TTLL7
GPC6	0	0.443327	0.261	0.028	0	Tissue_stem_cells	GPC6
TCEA3	0	0.442427	0.305	0.042	0	Tissue_stem_cells	TCEA3
CPXM2	0	0.440154	0.342	0.07	0	Tissue_stem_cells	CPXM2
MRGPRF	0	0.439421	0.265	0.037	0	Tissue_stem_cells	MRGPRF
UNC5B	0	0.437779	0.257	0.035	0	Tissue_stem_cells	UNC5B
FAM92A	0	0.437539	0.308	0.048	0	Tissue_stem_cells	FAM92A
PLOD2	0	0.436034	0.266	0.045	0	Tissue_stem_cells	PLOD2
ZNF704	0	0.434456	0.313	0.057	0	Tissue_stem_cells	ZNF704
TPBG	0	0.432032	0.28	0.035	0	Tissue_stem_cells	TPBG
EBF1	0	0.431393	0.278	0.04	0	Tissue_stem_cells	EBF1
PCDH7	0	0.430744	0.413	0.11	0	Tissue_stem_cells	PCDH7
NOL3	0	0.430647	0.307	0.071	0	Tissue_stem_cells	NOL3
GAMT	0	0.429317	0.332	0.079	0	Tissue_stem_cells	GAMT
C1orf198	0	0.420631	0.283	0.044	0	Tissue_stem_cells	C1orf198
ITGA10	0	0.419863	0.371	0.087	0	Tissue_stem_cells	ITGA10
GSTT2B	0	0.419799	0.31	0.074	0	Tissue_stem_cells	GSTT2B
NTN4	0	0.419666	0.255	0.031	0	Tissue_stem_cells	NTN4
GATA6	0	0.41906	0.295	0.051	0	Tissue_stem_cells	GATA6
MAP1A	0	0.418096	0.27	0.026	0	Tissue_stem_cells	MAP1A
GULP1	0	0.414478	0.292	0.056	0	Tissue_stem_cells	GULP1
CDO1	0	0.410508	0.273	0.046	0	Tissue_stem_cells	CDO1
LAPTM4B	0	0.403993	0.324	0.07	0	Tissue_stem_cells	LAPTM4B
TNFAIP8L3	0	0.400724	0.25	0.033	0	Tissue_stem_cells	TNFAIP8L3
ERRFI1	0	0.399895	0.29	0.063	0	Tissue_stem_cells	ERRFI1
SYNPO	0	0.394295	0.383	0.096	0	Tissue_stem_cells	SYNPO
PDE3A	0	0.391479	0.296	0.052	0	Tissue_stem_cells	PDE3A
FKBP9	0	0.389403	0.304	0.067	0	Tissue_stem_cells	FKBP9
SELENBP1	0	0.385277	0.277	0.056	0	Tissue_stem_cells	SELENBP1
YAP1	0	0.382994	0.277	0.048	0	Tissue_stem_cells	YAP1
IFT22	0	0.381504	0.309	0.066	0	Tissue_stem_cells	IFT22
HABP4	0	0.375602	0.325	0.075	0	Tissue_stem_cells	HABP4
SMARCA1	0	0.374158	0.284	0.049	0	Tissue_stem_cells	SMARCA1
SH3D19	0	0.369733	0.26	0.039	0	Tissue_stem_cells	SH3D19
CBY1	0	0.357449	0.293	0.06	0	Tissue_stem_cells	CBY1
SLC16A4	0	0.349211	0.258	0.04	0	Tissue_stem_cells	SLC16A4
KDELC2	0	0.34265	0.259	0.048	0	Tissue_stem_cells	KDELC2
NPDC1	0	0.336563	0.528	0.15	0	Tissue_stem_cells	NPDC1
HCLS1	0	-1.11721	0.047	0.425	0	Tissue_stem_cells	HCLS1
SPI1	0	-1.33864	0.017	0.41	0	Tissue_stem_cells	SPI1
LST1	0	-1.36941	0.021	0.389	0	Tissue_stem_cells	LST1
CD37	0	-1.44737	0.088	0.513	0	Tissue_stem_cells	CD37
REL	0	-1.45203	0.182	0.537	0	Tissue_stem_cells	REL
EFHD2	0	-1.48507	0.131	0.517	0	Tissue_stem_cells	EFHD2
GMFG	0	-1.5061	0.11	0.568	0	Tissue_stem_cells	GMFG
CD53	0	-1.51258	0.063	0.522	0	Tissue_stem_cells	CD53
FYB1	0	-1.62351	0.062	0.488	0	Tissue_stem_cells	FYB1
CORO1A	0	-1.66396	0.093	0.509	0	Tissue_stem_cells	CORO1A
MS4A7	0	-1.77002	0.024	0.394	0	Tissue_stem_cells	MS4A7
ITGB2	0	-1.83299	0.084	0.537	0	Tissue_stem_cells	ITGB2
CD83	0	-1.83421	0.044	0.444	0	Tissue_stem_cells	CD83
COTL1	0	-1.8703	0.181	0.547	0	Tissue_stem_cells	COTL1
LCP1	0	-1.87058	0.079	0.564	0	Tissue_stem_cells	LCP1
C5AR1	0	-1.96198	0.032	0.418	0	Tissue_stem_cells	C5AR1
VAMP8	0	-1.96551	0.065	0.558	0	Tissue_stem_cells	VAMP8
FCGR3A	0	-1.99801	0.03	0.407	0	Tissue_stem_cells	FCGR3A
HCST	0	-2.00545	0.1	0.582	0	Tissue_stem_cells	HCST
CYBA	0	-2.04655	0.645	0.756	0	Tissue_stem_cells	CYBA
LAPTM5	0	-2.10784	0.103	0.598	0	Tissue_stem_cells	LAPTM5
PLEK	0	-2.14934	0.033	0.467	0	Tissue_stem_cells	PLEK
CTSS	0	-2.22161	0.235	0.562	0	Tissue_stem_cells	CTSS
GPR183	0	-2.3474	0.071	0.473	0	Tissue_stem_cells	GPR183
HLA-DQB1	0	-2.35388	0.078	0.448	0	Tissue_stem_cells	HLA-DQB1
CXCR4	0	-2.40243	0.128	0.581	0	Tissue_stem_cells	CXCR4
PTPRC	0	-2.49048	0.123	0.671	0	Tissue_stem_cells	PTPRC
SAT1	0	-2.56775	0.647	0.757	0	Tissue_stem_cells	SAT1
SRGN	0	-2.70318	0.556	0.807	0	Tissue_stem_cells	SRGN
HLA-DRB5	0	-2.92428	0.178	0.572	0	Tissue_stem_cells	HLA-DRB5
FCER1G	0	-3.07074	0.08	0.508	0	Tissue_stem_cells	FCER1G
AIF1	0	-3.14347	0.073	0.486	0	Tissue_stem_cells	AIF1
LYZ	0	-3.49905	0.077	0.479	0	Tissue_stem_cells	LYZ
TYROBP	0	-3.67983	0.085	0.535	0	Tissue_stem_cells	TYROBP
HLA-DRB1	0	-3.74453	0.372	0.708	0	Tissue_stem_cells	HLA-DRB1
CD74	0	-3.75006	0.454	0.785	0	Tissue_stem_cells	CD74
HLA-DPA1	0	-3.89424	0.317	0.637	0	Tissue_stem_cells	HLA-DPA1
HLA-DRA	0	-4.31386	0.351	0.655	0	Tissue_stem_cells	HLA-DRA
MRFAP1	3.11551e-307	0.614616	0.782	0.447	7.18436e-303	Tissue_stem_cells	MRFAP1
TOMM7	6.6687e-307	0.641767	0.942	0.725	1.5378e-302	Tissue_stem_cells	TOMM7
LAMB1	2.05044e-305	0.394856	0.285	0.06	4.72832e-301	Tissue_stem_cells	LAMB1
ZMAT3	6.56049e-305	0.423253	0.334	0.086	1.51285e-300	Tissue_stem_cells	ZMAT3
PROCR	7.10617e-305	0.485678	0.374	0.103	1.63868e-300	Tissue_stem_cells	PROCR
LMNA	4.69523e-304	0.636311	0.918	0.576	1.08272e-299	Tissue_stem_cells	LMNA
ADH5	5.58716e-302	0.586966	0.704	0.358	1.2884e-297	Tissue_stem_cells	ADH5
APBB1IP	3.42008e-301	-1.12559	0.053	0.426	7.88671e-297	Tissue_stem_cells	APBB1IP
MNDA	1.86131e-300	-1.72067	0.019	0.381	4.29219e-296	Tissue_stem_cells	MNDA
MPG	3.57599e-300	0.668777	0.676	0.364	8.24624e-296	Tissue_stem_cells	MPG
MRVI1	4.59035e-300	0.395972	0.276	0.058	1.05853e-295	Tissue_stem_cells	MRVI1
TPM3	5.70282e-300	-1.34834	0.567	0.707	1.31507e-295	Tissue_stem_cells	TPM3
CD14	9.57906e-299	-2.97877	0.13	0.468	2.20893e-294	Tissue_stem_cells	CD14
EVI2B	2.81335e-298	-1.13833	0.048	0.416	6.4876e-294	Tissue_stem_cells	EVI2B
ANXA4	2.95835e-298	0.63525	0.647	0.318	6.82196e-294	Tissue_stem_cells	ANXA4
ZNF667-AS1	5.77616e-298	0.342626	0.258	0.052	1.33198e-293	Tissue_stem_cells	ZNF667-AS1
ISCU	8.35043e-298	0.626756	0.833	0.522	1.92561e-293	Tissue_stem_cells	ISCU
HYI	2.56064e-296	0.476982	0.434	0.147	5.90483e-292	Tissue_stem_cells	HYI
ARL2	6.18774e-296	0.606945	0.676	0.338	1.42689e-291	Tissue_stem_cells	ARL2
ERLEC1	6.06128e-295	0.597257	0.663	0.331	1.39773e-290	Tissue_stem_cells	ERLEC1
EPHX1	1.09829e-294	0.672033	0.414	0.139	2.53265e-290	Tissue_stem_cells	EPHX1
SGK1	3.59566e-294	-1.9595	0.124	0.467	8.2916e-290	Tissue_stem_cells	SGK1
COBLL1	1.27895e-293	0.429464	0.311	0.077	2.94925e-289	Tissue_stem_cells	COBLL1
FAM49B	3.0363e-293	-1.13455	0.101	0.458	7.00172e-289	Tissue_stem_cells	FAM49B
SKP1	4.94968e-293	0.588361	0.947	0.74	1.1414e-288	Tissue_stem_cells	SKP1
RBMS3	2.0363e-292	0.358	0.34	0.086	4.69572e-288	Tissue_stem_cells	RBMS3
NT5E	2.10953e-292	0.345771	0.274	0.059	4.86457e-288	Tissue_stem_cells	NT5E
CTSH	2.90527e-292	-1.28251	0.085	0.444	6.69956e-288	Tissue_stem_cells	CTSH
CLEC2B	4.10412e-292	-1.37912	0.117	0.481	9.4641e-288	Tissue_stem_cells	CLEC2B
GPSM3	1.02483e-291	-1.08593	0.104	0.469	2.36325e-287	Tissue_stem_cells	GPSM3
CSF1	8.41797e-291	0.339123	0.252	0.05	1.94118e-286	Tissue_stem_cells	CSF1
RGCC	1.30315e-289	-2.30651	0.178	0.52	3.00506e-285	Tissue_stem_cells	RGCC
ADI1	1.84206e-289	0.650993	0.694	0.372	4.24779e-285	Tissue_stem_cells	ADI1
VGLL4	2.96604e-289	0.48562	0.507	0.188	6.83969e-285	Tissue_stem_cells	VGLL4
MGST3	8.5959e-289	0.649159	0.931	0.647	1.98222e-284	Tissue_stem_cells	MGST3
GPRC5C	4.4905e-288	0.441719	0.268	0.059	1.03551e-283	Tissue_stem_cells	GPRC5C
PGRMC1	6.17758e-288	0.528525	0.609	0.273	1.42455e-283	Tissue_stem_cells	PGRMC1
NME3	8.95172e-288	0.561934	0.73	0.399	2.06427e-283	Tissue_stem_cells	NME3
RCN2	1.69734e-287	0.49802	0.546	0.226	3.91407e-283	Tissue_stem_cells	RCN2
DNAJB4	2.3862e-287	0.511813	0.431	0.144	5.50258e-283	Tissue_stem_cells	DNAJB4
BAD	2.50917e-286	0.546013	0.537	0.229	5.78614e-282	Tissue_stem_cells	BAD
NCKAP1	2.95957e-285	0.345228	0.314	0.076	6.82477e-281	Tissue_stem_cells	NCKAP1
CYTIP	3.25349e-285	-1.31423	0.083	0.447	7.50254e-281	Tissue_stem_cells	CYTIP
NME4	6.02e-285	0.556563	0.551	0.238	1.38821e-280	Tissue_stem_cells	NME4
PCYOX1	7.99435e-283	0.420736	0.372	0.112	1.8435e-278	Tissue_stem_cells	PCYOX1
SEC31A	1.81049e-280	0.547358	0.61	0.294	4.175e-276	Tissue_stem_cells	SEC31A
DMD	7.28825e-280	0.320849	0.298	0.07	1.68067e-275	Tissue_stem_cells	DMD
IGSF6	9.48635e-279	-1.64886	0.015	0.356	2.18755e-274	Tissue_stem_cells	IGSF6
OAT	4.76616e-278	0.473939	0.474	0.18	1.09908e-273	Tissue_stem_cells	OAT
ELN	3.91863e-277	0.31139	0.328	0.084	9.03635e-273	Tissue_stem_cells	ELN
CASC4	8.18868e-277	0.492492	0.5	0.2	1.88831e-272	Tissue_stem_cells	CASC4
GINM1	1.12743e-276	0.580056	0.651	0.334	2.59984e-272	Tissue_stem_cells	GINM1
HLA-DPB1	2.85178e-276	-3.3182	0.356	0.596	6.57619e-272	Tissue_stem_cells	HLA-DPB1
CYBB	4.79099e-276	-1.51086	0.015	0.354	1.1048e-271	Tissue_stem_cells	CYBB
MAP7D3	5.81058e-276	0.497307	0.391	0.126	1.33992e-271	Tissue_stem_cells	MAP7D3
BCL2A1	1.57999e-275	-1.51947	0.027	0.367	3.64346e-271	Tissue_stem_cells	BCL2A1
MSR1	6.12204e-275	-1.40208	0.011	0.349	1.41174e-270	Tissue_stem_cells	MSR1
CDC42BPA	1.33176e-274	0.347502	0.308	0.078	3.07105e-270	Tissue_stem_cells	CDC42BPA
ROCK2	7.54393e-274	0.476368	0.557	0.233	1.73963e-269	Tissue_stem_cells	ROCK2
FABP5	9.26976e-274	-3.50449	0.142	0.479	2.13761e-269	Tissue_stem_cells	FABP5
CFD	9.66565e-274	-1.30565	0.027	0.368	2.2289e-269	Tissue_stem_cells	CFD
CCL3	1.99752e-273	-3.50703	0.107	0.441	4.60629e-269	Tissue_stem_cells	CCL3
BAG2	4.5068e-272	0.331083	0.256	0.055	1.03927e-267	Tissue_stem_cells	BAG2
C1orf162	1.36853e-271	-1.19138	0.026	0.363	3.15583e-267	Tissue_stem_cells	C1orf162
HAPLN3	4.11529e-271	0.330806	0.273	0.063	9.48986e-267	Tissue_stem_cells	HAPLN3
OPTN	1.45218e-270	0.373468	0.557	0.217	3.34873e-266	Tissue_stem_cells	OPTN
EEA1	9.88898e-270	0.582379	0.651	0.329	2.2804e-265	Tissue_stem_cells	EEA1
CMBL	3.04016e-268	0.312594	0.257	0.057	7.0106e-264	Tissue_stem_cells	CMBL
SHISA4	5.03209e-268	0.357012	0.295	0.075	1.1604e-263	Tissue_stem_cells	SHISA4
RPS23	9.07882e-268	0.499291	0.997	0.926	2.09358e-263	Tissue_stem_cells	RPS23
HES1	1.08138e-267	0.542565	0.43	0.149	2.49366e-263	Tissue_stem_cells	HES1
HLA-DMA	2.8051e-267	-1.98606	0.138	0.462	6.46856e-263	Tissue_stem_cells	HLA-DMA
PRDX4	1.88054e-266	0.629503	0.686	0.374	4.33652e-262	Tissue_stem_cells	PRDX4
RAB13	4.61187e-266	0.669393	0.708	0.389	1.0635e-261	Tissue_stem_cells	RAB13
RTL8A	3.05652e-265	0.452416	0.429	0.154	7.04833e-261	Tissue_stem_cells	RTL8A
ZBTB20	3.64948e-265	0.363467	0.569	0.231	8.41569e-261	Tissue_stem_cells	ZBTB20
VKORC1	5.25194e-265	0.621819	0.752	0.453	1.2111e-260	Tissue_stem_cells	VKORC1
UCP2	4.98594e-264	-1.05882	0.046	0.381	1.14976e-259	Tissue_stem_cells	UCP2
NR4A2	1.94624e-263	-1.48655	0.16	0.486	4.48803e-259	Tissue_stem_cells	NR4A2
IL1R1	5.51787e-263	0.458894	0.381	0.122	1.27242e-258	Tissue_stem_cells	IL1R1
MAP4	1.25683e-262	0.493752	0.676	0.345	2.89824e-258	Tissue_stem_cells	MAP4
MAGEH1	2.07338e-262	0.368936	0.339	0.1	4.78122e-258	Tissue_stem_cells	MAGEH1
CPVL	9.63351e-262	-1.6881	0.021	0.348	2.22149e-257	Tissue_stem_cells	CPVL
FCGR2A	1.41321e-261	-1.43188	0.047	0.379	3.25887e-257	Tissue_stem_cells	FCGR2A
HLA-B	1.14938e-260	-1.00419	0.947	0.913	2.65048e-256	Tissue_stem_cells	HLA-B
IFI30	6.54207e-259	-1.16262	0.031	0.358	1.5086e-254	Tissue_stem_cells	IFI30
ARRB2	7.88539e-259	-0.935524	0.056	0.388	1.81837e-254	Tissue_stem_cells	ARRB2
NT5C3B	1.39122e-258	0.391852	0.343	0.104	3.20816e-254	Tissue_stem_cells	NT5C3B
ILK	2.05703e-258	0.569106	0.664	0.354	4.74351e-254	Tissue_stem_cells	ILK
INAFM1	3.64497e-257	0.531736	0.351	0.109	8.4053e-253	Tissue_stem_cells	INAFM1
MS4A6A	4.31045e-257	-2.14869	0.022	0.343	9.93989e-253	Tissue_stem_cells	MS4A6A
DUSP2	4.81335e-257	-2.03245	0.11	0.454	1.10996e-252	Tissue_stem_cells	DUSP2
RGS1	5.93283e-257	-1.69756	0.07	0.403	1.36811e-252	Tissue_stem_cells	RGS1
RNASET2	6.79875e-256	-1.50894	0.263	0.537	1.56779e-251	Tissue_stem_cells	RNASET2
CLEC7A	1.38385e-255	-1.03277	0.01	0.329	3.19116e-251	Tissue_stem_cells	CLEC7A
PPIB	7.86962e-255	0.643225	0.945	0.748	1.81473e-250	Tissue_stem_cells	PPIB
LILRB4	1.08086e-254	-0.959951	0.008	0.325	2.49247e-250	Tissue_stem_cells	LILRB4
SNTA1	1.41878e-254	0.319201	0.27	0.064	3.2717e-250	Tissue_stem_cells	SNTA1
RPL10A	2.57926e-254	0.519945	0.983	0.858	5.94778e-250	Tissue_stem_cells	RPL10A
TNFRSF1B	6.22818e-254	-1.0681	0.053	0.382	1.43622e-249	Tissue_stem_cells	TNFRSF1B
TMEM59	8.58306e-254	0.572507	0.901	0.663	1.97925e-249	Tissue_stem_cells	TMEM59
ITM2B	2.50821e-253	0.606736	0.992	0.863	5.78394e-249	Tissue_stem_cells	ITM2B
CD163	8.1529e-253	-1.20401	0.01	0.327	1.88006e-248	Tissue_stem_cells	CD163
PKD2	2.98544e-251	0.346832	0.288	0.075	6.88443e-247	Tissue_stem_cells	PKD2
2025-09-10	3.71917e-251	0.433787	0.439	0.164	8.57641e-247	Tissue_stem_cells	2025-09-10
ATRAID	5.04735e-251	0.60307	0.739	0.458	1.16392e-246	Tissue_stem_cells	ATRAID
PLIN2	4.80785e-250	-2.12654	0.176	0.479	1.10869e-245	Tissue_stem_cells	PLIN2
GMDS	6.1574e-250	0.396624	0.429	0.151	1.4199e-245	Tissue_stem_cells	GMDS
ENG	1.12529e-249	0.649258	0.601	0.303	2.59493e-245	Tissue_stem_cells	ENG
RAC2	1.73864e-249	-1.28806	0.081	0.417	4.00931e-245	Tissue_stem_cells	RAC2
PILRA	4.07211e-249	-0.865777	0.008	0.321	9.3903e-245	Tissue_stem_cells	PILRA
MDK	1.64107e-248	0.494673	0.306	0.086	3.78431e-244	Tissue_stem_cells	MDK
NDRG2	1.69279e-248	0.426011	0.269	0.068	3.90358e-244	Tissue_stem_cells	NDRG2
DOK2	1.94407e-248	-0.953259	0.035	0.358	4.48303e-244	Tissue_stem_cells	DOK2
TIMP3	4.51036e-248	1.58267	0.335	0.103	1.04009e-243	Tissue_stem_cells	TIMP3
PTPRE	4.51085e-248	-1.25681	0.127	0.444	1.0402e-243	Tissue_stem_cells	PTPRE
DTWD1	6.98481e-247	0.437142	0.378	0.13	1.6107e-242	Tissue_stem_cells	DTWD1
RAMP1	9.40616e-247	0.4052	0.37	0.11	2.16906e-242	Tissue_stem_cells	RAMP1
RABGAP1	1.63225e-246	0.469583	0.376	0.127	3.76397e-242	Tissue_stem_cells	RABGAP1
TNS2	2.16315e-246	0.294148	0.266	0.064	4.98822e-242	Tissue_stem_cells	TNS2
MARVELD1	8.45225e-246	0.402776	0.317	0.093	1.94909e-241	Tissue_stem_cells	MARVELD1
ARF4	1.59502e-245	0.625255	0.725	0.454	3.67812e-241	Tissue_stem_cells	ARF4
PDLIM5	2.42729e-245	0.474146	0.551	0.245	5.59733e-241	Tissue_stem_cells	PDLIM5
MAP1LC3A	5.65221e-245	0.364139	0.346	0.106	1.3034e-240	Tissue_stem_cells	MAP1LC3A
JMJD8	5.20218e-243	0.365565	0.375	0.128	1.19962e-238	Tissue_stem_cells	JMJD8
FIBIN	9.33371e-243	0.368746	0.263	0.062	2.15235e-238	Tissue_stem_cells	FIBIN
PHLDA2	9.91354e-243	0.66114	0.437	0.172	2.28606e-238	Tissue_stem_cells	PHLDA2
FILIP1	1.2551e-241	0.366968	0.33	0.094	2.89427e-237	Tissue_stem_cells	FILIP1
CD52	5.85918e-241	-1.83461	0.106	0.425	1.35113e-236	Tissue_stem_cells	CD52
FILIP1L	9.38174e-241	0.682564	0.641	0.298	2.16343e-236	Tissue_stem_cells	FILIP1L
GABARAPL2	1.15884e-240	0.563555	0.837	0.574	2.67228e-236	Tissue_stem_cells	GABARAPL2
SERPINA1	3.30494e-240	-1.25617	0.019	0.328	7.62119e-236	Tissue_stem_cells	SERPINA1
MOCS2	1.97277e-239	0.450131	0.425	0.162	4.54921e-235	Tissue_stem_cells	MOCS2
TRIM47	8.13773e-239	0.412841	0.339	0.108	1.87656e-234	Tissue_stem_cells	TRIM47
C3AR1	2.29568e-238	-1.03944	0.013	0.317	5.29384e-234	Tissue_stem_cells	C3AR1
HDDC2	3.04698e-238	0.435286	0.452	0.18	7.02635e-234	Tissue_stem_cells	HDDC2
CFL2	9.54396e-238	0.396003	0.355	0.114	2.20084e-233	Tissue_stem_cells	CFL2
REEP3	1.30675e-237	0.514695	0.574	0.283	3.01336e-233	Tissue_stem_cells	REEP3
SNX9	6.15391e-237	0.490661	0.543	0.251	1.41909e-232	Tissue_stem_cells	SNX9
CCNI	7.95975e-237	0.658347	0.909	0.713	1.83552e-232	Tissue_stem_cells	CCNI
NCF4	1.91407e-236	-0.777141	0.019	0.324	4.41384e-232	Tissue_stem_cells	NCF4
BTG1	2.82566e-236	-1.51885	0.826	0.866	6.51598e-232	Tissue_stem_cells	BTG1
CD86	3.16112e-236	-0.789876	0.008	0.308	7.28954e-232	Tissue_stem_cells	CD86
NORAD	2.71914e-235	0.538465	0.655	0.346	6.27033e-231	Tissue_stem_cells	NORAD
ZNF331	6.69035e-235	-1.78166	0.172	0.465	1.54279e-230	Tissue_stem_cells	ZNF331
SYNM	1.11292e-233	0.293989	0.27	0.067	2.5664e-229	Tissue_stem_cells	SYNM
TMEM14A	1.57623e-232	0.33719	0.335	0.104	3.63479e-228	Tissue_stem_cells	TMEM14A
TCF7L2	4.09709e-232	0.339154	0.304	0.088	9.4479e-228	Tissue_stem_cells	TCF7L2
FBXO32	4.72361e-232	0.387761	0.334	0.1	1.08926e-227	Tissue_stem_cells	FBXO32
LAIR1	9.05347e-231	-0.791057	0.014	0.31	2.08773e-226	Tissue_stem_cells	LAIR1
DUT	9.89432e-230	0.497055	0.712	0.406	2.28163e-225	Tissue_stem_cells	DUT
CD320	1.67765e-229	0.29681	0.373	0.123	3.86866e-225	Tissue_stem_cells	CD320
GJA1	1.8042e-229	0.330269	0.32	0.092	4.16048e-225	Tissue_stem_cells	GJA1
S100A9	1.83235e-229	-2.73771	0.04	0.34	4.22541e-225	Tissue_stem_cells	S100A9
RNASE6	3.50301e-229	-0.804782	0.01	0.304	8.07795e-225	Tissue_stem_cells	RNASE6
LYN	3.28087e-228	-0.826641	0.035	0.336	7.56568e-224	Tissue_stem_cells	LYN
SAMSN1	3.40387e-228	-1.24442	0.055	0.364	7.84931e-224	Tissue_stem_cells	SAMSN1
HLA-DMB	3.77367e-227	-1.27417	0.038	0.335	8.70209e-223	Tissue_stem_cells	HLA-DMB
THUMPD2	1.0104e-226	0.326302	0.275	0.075	2.32998e-222	Tissue_stem_cells	THUMPD2
NET1	1.52434e-226	0.424266	0.355	0.116	3.51512e-222	Tissue_stem_cells	NET1
TMEM263	1.65463e-226	0.32957	0.385	0.136	3.81557e-222	Tissue_stem_cells	TMEM263
2025-09-11	1.65949e-226	0.496473	0.542	0.252	3.82679e-222	Tissue_stem_cells	2025-09-11
RNASE1	1.8292e-226	-3.03359	0.064	0.362	4.21812e-222	Tissue_stem_cells	RNASE1
DAD1	2.83782e-226	0.553548	0.876	0.643	6.54402e-222	Tissue_stem_cells	DAD1
PPP1R12B	5.83314e-224	0.312131	0.354	0.112	1.34512e-219	Tissue_stem_cells	PPP1R12B
LY86	6.5751e-224	-0.826426	0.01	0.298	1.51622e-219	Tissue_stem_cells	LY86
PSMB5	2.48016e-223	0.519813	0.649	0.368	5.71924e-219	Tissue_stem_cells	PSMB5
CRIP1	3.95588e-223	0.514201	0.571	0.269	9.12225e-219	Tissue_stem_cells	CRIP1
HMOX1	7.62643e-223	-1.71767	0.089	0.387	1.75866e-218	Tissue_stem_cells	HMOX1
GK	8.97695e-223	-1.01643	0.029	0.323	2.07008e-218	Tissue_stem_cells	GK
RWDD1	1.09642e-222	0.517361	0.791	0.511	2.52835e-218	Tissue_stem_cells	RWDD1
CD48	1.44853e-222	-1.21661	0.081	0.39	3.3403e-218	Tissue_stem_cells	CD48
RSU1	2.93609e-222	0.473575	0.543	0.261	6.77062e-218	Tissue_stem_cells	RSU1
LRP10	7.12994e-222	0.459327	0.561	0.276	1.64416e-217	Tissue_stem_cells	LRP10
TMEM176B	2.72157e-221	-1.49222	0.032	0.325	6.27594e-217	Tissue_stem_cells	TMEM176B
SDF4	3.63975e-221	0.496054	0.627	0.348	8.39325e-217	Tissue_stem_cells	SDF4
EXT1	8.13987e-221	0.253842	0.259	0.067	1.87705e-216	Tissue_stem_cells	EXT1
PELO	2.00306e-220	0.388641	0.351	0.121	4.61907e-216	Tissue_stem_cells	PELO
ALOX5AP	3.70236e-220	-1.47588	0.063	0.36	8.53765e-216	Tissue_stem_cells	ALOX5AP
ADD3	8.53834e-219	0.282967	0.365	0.125	1.96894e-214	Tissue_stem_cells	ADD3
ERG	4.99546e-218	0.263252	0.272	0.072	1.15195e-213	Tissue_stem_cells	ERG
RRAGA	7.5295e-218	0.443809	0.558	0.275	1.7363e-213	Tissue_stem_cells	RRAGA
MYH9	2.70151e-217	0.462788	0.745	0.422	6.22967e-213	Tissue_stem_cells	MYH9
CALM2	6.43179e-216	0.578696	0.965	0.775	1.48317e-211	Tissue_stem_cells	CALM2
MS4A4A	6.86781e-216	-1.31486	0.016	0.298	1.58372e-211	Tissue_stem_cells	MS4A4A
GIMAP4	2.93558e-215	-1.06394	0.049	0.344	6.76944e-211	Tissue_stem_cells	GIMAP4
HLA-DQA1	5.13479e-215	-2.89271	0.095	0.381	1.18408e-210	Tissue_stem_cells	HLA-DQA1
EPN2	6.102e-215	0.287504	0.268	0.073	1.40712e-210	Tissue_stem_cells	EPN2
MCAM	2.76611e-214	0.560281	0.355	0.119	6.37865e-210	Tissue_stem_cells	MCAM
FAS	3.43563e-214	0.260728	0.279	0.079	7.92257e-210	Tissue_stem_cells	FAS
SLC29A1	7.9376e-214	0.504222	0.338	0.119	1.83041e-209	Tissue_stem_cells	SLC29A1
LGALS9	8.07226e-214	-0.738211	0.037	0.324	1.86146e-209	Tissue_stem_cells	LGALS9
PIGK	2.92148e-213	0.342638	0.321	0.106	6.73693e-209	Tissue_stem_cells	PIGK
B2M	1.20367e-211	-0.629671	1	0.987	2.77567e-207	Tissue_stem_cells	B2M
YIPF2	1.37739e-211	0.392424	0.36	0.135	3.17626e-207	Tissue_stem_cells	YIPF2
TRIP6	1.9614e-211	0.415876	0.402	0.16	4.523e-207	Tissue_stem_cells	TRIP6
GLUL	2.00646e-211	-1.67152	0.353	0.553	4.62691e-207	Tissue_stem_cells	GLUL
TWSG1	2.47884e-211	0.316703	0.286	0.085	5.7162e-207	Tissue_stem_cells	TWSG1
CSF1R	6.24747e-211	-0.737733	0.007	0.283	1.44067e-206	Tissue_stem_cells	CSF1R
VEGFB	5.95354e-210	0.565552	0.709	0.424	1.37289e-205	Tissue_stem_cells	VEGFB
CST3	1.11266e-209	0.467912	0.989	0.722	2.56579e-205	Tissue_stem_cells	CST3
FIS1	1.61399e-209	0.523742	0.8	0.546	3.72187e-205	Tissue_stem_cells	FIS1
COPS8	1.87357e-209	0.419943	0.438	0.187	4.32045e-205	Tissue_stem_cells	COPS8
SLC39A13	6.11263e-209	0.272288	0.26	0.073	1.40957e-204	Tissue_stem_cells	SLC39A13
RPS4X	1.90425e-208	0.438738	0.989	0.901	4.3912e-204	Tissue_stem_cells	RPS4X
YIF1A	4.78088e-208	0.536465	0.568	0.312	1.10247e-203	Tissue_stem_cells	YIF1A
IQGAP2	1.5631e-207	-0.97791	0.062	0.349	3.60452e-203	Tissue_stem_cells	IQGAP2
EDF1	2.38424e-207	0.462011	0.915	0.688	5.49805e-203	Tissue_stem_cells	EDF1
PTPN6	2.73097e-207	-0.705395	0.024	0.305	6.29762e-203	Tissue_stem_cells	PTPN6
TCEAL1	3.69094e-207	0.444185	0.356	0.13	8.5113e-203	Tissue_stem_cells	TCEAL1
TXNDC15	7.15361e-207	0.422114	0.492	0.23	1.64962e-202	Tissue_stem_cells	TXNDC15
RPL3	1.21111e-206	0.474025	0.988	0.893	2.79282e-202	Tissue_stem_cells	RPL3
ESAM	1.50315e-206	0.308518	0.293	0.085	3.46627e-202	Tissue_stem_cells	ESAM
CXCL8	6.9381e-206	-2.54789	0.033	0.309	1.59993e-201	Tissue_stem_cells	CXCL8
KLF9	7.12528e-206	0.38754	0.505	0.228	1.64309e-201	Tissue_stem_cells	KLF9
OAZ1	9.34204e-206	-0.826309	0.93	0.829	2.15427e-201	Tissue_stem_cells	OAZ1
TMEM30A	1.22513e-205	0.443924	0.54	0.264	2.82514e-201	Tissue_stem_cells	TMEM30A
ITGB1BP1	4.66804e-205	0.429883	0.58	0.302	1.07645e-200	Tissue_stem_cells	ITGB1BP1
CHURC1	1.82732e-204	0.449025	0.659	0.371	4.21381e-200	Tissue_stem_cells	CHURC1
CD68	2.70899e-204	-2.04794	0.243	0.471	6.24693e-200	Tissue_stem_cells	CD68
MPZL1	2.89572e-204	0.376582	0.333	0.119	6.67753e-200	Tissue_stem_cells	MPZL1
INSIG1	5.75695e-204	-1.43188	0.079	0.361	1.32755e-199	Tissue_stem_cells	INSIG1
DAP	2.11333e-203	0.495544	0.487	0.235	4.87333e-199	Tissue_stem_cells	DAP
HSP90B1	3.3557e-203	0.559817	0.944	0.735	7.73825e-199	Tissue_stem_cells	HSP90B1
MORF4L1	2.07017e-202	0.495154	0.899	0.686	4.77382e-198	Tissue_stem_cells	MORF4L1
RPL5	5.10823e-202	0.448549	0.99	0.891	1.17796e-197	Tissue_stem_cells	RPL5
TMEM87A	8.50189e-202	0.373793	0.471	0.208	1.96054e-197	Tissue_stem_cells	TMEM87A
VAMP5	1.24031e-201	0.484784	0.658	0.357	2.86016e-197	Tissue_stem_cells	VAMP5
METRNL	1.3467e-201	-1.17578	0.274	0.522	3.10549e-197	Tissue_stem_cells	METRNL
RAB2A	3.93523e-201	0.497199	0.791	0.532	9.07464e-197	Tissue_stem_cells	RAB2A
MANBAL	4.05855e-201	0.312448	0.284	0.087	9.35901e-197	Tissue_stem_cells	MANBAL
TAGAP	6.20001e-201	-1.12739	0.053	0.336	1.42972e-196	Tissue_stem_cells	TAGAP
TMEM14C	1.54556e-200	0.51112	0.79	0.511	3.56407e-196	Tissue_stem_cells	TMEM14C
PIGT	1.56965e-200	0.442347	0.488	0.235	3.61962e-196	Tissue_stem_cells	PIGT
NUDT4	1.8499e-200	0.411721	0.427	0.178	4.26586e-196	Tissue_stem_cells	NUDT4
FOXP1	1.31161e-199	0.327055	0.651	0.338	3.02456e-195	Tissue_stem_cells	FOXP1
C1orf123	2.09287e-199	0.43522	0.523	0.257	4.82616e-195	Tissue_stem_cells	C1orf123
NCF2	2.24004e-199	-0.714734	0.014	0.28	5.16554e-195	Tissue_stem_cells	NCF2
NDUFA4	3.21202e-199	0.630257	0.895	0.711	7.40693e-195	Tissue_stem_cells	NDUFA4
PLAGL1	4.29132e-199	0.374359	0.285	0.089	9.89579e-195	Tissue_stem_cells	PLAGL1
SLA	4.49792e-199	-1.04309	0.048	0.329	1.03722e-194	Tissue_stem_cells	SLA
PARK7	2.10322e-198	0.492459	0.881	0.649	4.85003e-194	Tissue_stem_cells	PARK7
PTGR1	3.62058e-198	0.371226	0.338	0.123	8.34905e-194	Tissue_stem_cells	PTGR1
CD84	5.83628e-198	-0.768894	0.018	0.286	1.34585e-193	Tissue_stem_cells	CD84
ARL6IP5	1.65605e-197	0.520967	0.923	0.717	3.81885e-193	Tissue_stem_cells	ARL6IP5
NAMPT	3.12937e-197	-1.66599	0.355	0.557	7.21632e-193	Tissue_stem_cells	NAMPT
PMM1	3.22689e-197	0.303195	0.313	0.106	7.44122e-193	Tissue_stem_cells	PMM1
STXBP2	3.71823e-197	-0.720068	0.018	0.284	8.57424e-193	Tissue_stem_cells	STXBP2
TMEM230	1.3624e-196	0.487687	0.692	0.433	3.1417e-192	Tissue_stem_cells	TMEM230
SRM	3.31432e-196	0.476721	0.548	0.29	7.64283e-192	Tissue_stem_cells	SRM
FBP1	4.33211e-196	-1.44289	0.017	0.28	9.98984e-192	Tissue_stem_cells	FBP1
HDLBP	5.4853e-196	0.470834	0.605	0.339	1.26491e-191	Tissue_stem_cells	HDLBP
VSIG4	5.62439e-196	-0.987314	0.011	0.271	1.29698e-191	Tissue_stem_cells	VSIG4
ATP5MC1	6.5616e-196	0.47918	0.683	0.421	1.51311e-191	Tissue_stem_cells	ATP5MC1
PHACTR1	1.58638e-195	-0.965654	0.059	0.335	3.6582e-191	Tissue_stem_cells	PHACTR1
TUBB6	1.61745e-195	0.468098	0.498	0.238	3.72984e-191	Tissue_stem_cells	TUBB6
SOX4	2.72277e-195	0.490545	0.479	0.215	6.2787e-191	Tissue_stem_cells	SOX4
BBX	5.05732e-195	0.370064	0.592	0.302	1.16622e-190	Tissue_stem_cells	BBX
DOCK8	5.99365e-195	-0.810552	0.036	0.309	1.38214e-190	Tissue_stem_cells	DOCK8
LSP1	3.89499e-194	-1.21656	0.191	0.454	8.98184e-190	Tissue_stem_cells	LSP1
ITGAV	4.08104e-194	0.400295	0.404	0.165	9.41089e-190	Tissue_stem_cells	ITGAV
PPA1	4.15845e-194	0.457633	0.642	0.359	9.58939e-190	Tissue_stem_cells	PPA1
PYCARD	1.44815e-193	-1.05124	0.236	0.49	3.33943e-189	Tissue_stem_cells	PYCARD
P4HTM	1.60094e-193	0.32046	0.311	0.107	3.69177e-189	Tissue_stem_cells	P4HTM
MYL6B	5.69542e-192	0.400534	0.391	0.161	1.31336e-187	Tissue_stem_cells	MYL6B
ARPC3	1.47062e-191	-0.99982	0.849	0.772	3.39125e-187	Tissue_stem_cells	ARPC3
KDELR1	1.31073e-190	0.503677	0.773	0.524	3.02255e-186	Tissue_stem_cells	KDELR1
APP	1.64451e-190	0.365956	0.56	0.273	3.79223e-186	Tissue_stem_cells	APP
FCGR1A	2.1675e-190	-1.13287	0.03	0.291	4.99824e-186	Tissue_stem_cells	FCGR1A
MT1X	3.628e-190	0.256483	0.571	0.282	8.36617e-186	Tissue_stem_cells	MT1X
NPTN	4.56667e-190	0.464991	0.572	0.307	1.05307e-185	Tissue_stem_cells	NPTN
SLC39A7	6.53188e-190	0.405347	0.41	0.178	1.50625e-185	Tissue_stem_cells	SLC39A7
EIF4A2	1.25102e-189	0.383611	0.765	0.474	2.88484e-185	Tissue_stem_cells	EIF4A2
CCL4	1.66236e-188	-3.66083	0.303	0.534	3.8334e-184	Tissue_stem_cells	CCL4
NDUFS5	2.62975e-188	0.523567	0.866	0.646	6.06421e-184	Tissue_stem_cells	NDUFS5
HAVCR2	3.64157e-188	-0.631573	0.009	0.261	8.39746e-184	Tissue_stem_cells	HAVCR2
PHACTR2	1.60235e-187	0.435861	0.533	0.266	3.69501e-183	Tissue_stem_cells	PHACTR2
IL10RA	2.2534e-187	-0.84974	0.036	0.302	5.19634e-183	Tissue_stem_cells	IL10RA
CIRBP	1.37901e-186	0.461951	0.876	0.644	3.18e-182	Tissue_stem_cells	CIRBP
MRPL51	2.40043e-186	0.446958	0.735	0.474	5.53539e-182	Tissue_stem_cells	MRPL51
CTSO	2.77305e-186	0.28501	0.259	0.078	6.39465e-182	Tissue_stem_cells	CTSO
DYNLT3	3.03554e-186	0.404444	0.556	0.29	6.99996e-182	Tissue_stem_cells	DYNLT3
IL1RN	4.2369e-186	-1.66024	0.014	0.266	9.77028e-182	Tissue_stem_cells	IL1RN
ITGAX	4.4186e-186	-0.714312	0.01	0.261	1.01893e-181	Tissue_stem_cells	ITGAX
CD300A	1.42181e-185	-0.592809	0.013	0.265	3.27869e-181	Tissue_stem_cells	CD300A
WDR13	1.65911e-185	0.365521	0.388	0.16	3.82591e-181	Tissue_stem_cells	WDR13
FERMT3	2.12294e-185	-0.745853	0.086	0.355	4.89551e-181	Tissue_stem_cells	FERMT3
EMILIN2	1.10451e-184	-0.625266	0.022	0.275	2.547e-180	Tissue_stem_cells	EMILIN2
C6orf48	1.15416e-184	0.390517	0.494	0.234	2.66148e-180	Tissue_stem_cells	C6orf48
TBXAS1	1.28865e-184	-0.568008	0.013	0.263	2.97164e-180	Tissue_stem_cells	TBXAS1
TMEM159	2.9063e-184	0.366036	0.346	0.131	6.70192e-180	Tissue_stem_cells	TMEM159
OLR1	4.22061e-184	-0.909725	0.009	0.257	9.73272e-180	Tissue_stem_cells	OLR1
TMED2	7.78181e-184	0.496224	0.617	0.368	1.79448e-179	Tissue_stem_cells	TMED2
ADAP2	1.52879e-183	-0.719343	0.037	0.301	3.52539e-179	Tissue_stem_cells	ADAP2
PPDPF	3.5522e-183	0.519254	0.827	0.572	8.19138e-179	Tissue_stem_cells	PPDPF
DCTN3	5.37452e-183	0.426955	0.678	0.414	1.23937e-178	Tissue_stem_cells	DCTN3
SMAP2	1.29255e-182	-1.05396	0.167	0.433	2.98061e-178	Tissue_stem_cells	SMAP2
ARPC1A	1.36321e-182	0.452558	0.538	0.285	3.14357e-178	Tissue_stem_cells	ARPC1A
NUCB1	2.22789e-182	0.457805	0.652	0.389	5.13752e-178	Tissue_stem_cells	NUCB1
GLT8D1	4.21446e-182	0.320257	0.331	0.125	9.71854e-178	Tissue_stem_cells	GLT8D1
PRDX6	2.22346e-181	0.465762	0.775	0.523	5.1273e-177	Tissue_stem_cells	PRDX6
CDKN2C	1.3998e-180	0.317196	0.278	0.09	3.22793e-176	Tissue_stem_cells	CDKN2C
TMEM106B	1.62707e-180	0.309798	0.382	0.154	3.75202e-176	Tissue_stem_cells	TMEM106B
ANXA6	1.81781e-180	0.280201	0.458	0.203	4.19186e-176	Tissue_stem_cells	ANXA6
C15orf48	3.40991e-180	-1.84705	0.022	0.271	7.86325e-176	Tissue_stem_cells	C15orf48
FPR1	3.484e-180	-0.805615	0.01	0.254	8.0341e-176	Tissue_stem_cells	FPR1
AAMDC	1.72095e-179	0.399568	0.456	0.211	3.96851e-175	Tissue_stem_cells	AAMDC
SKAP2	1.75051e-179	-0.642749	0.045	0.302	4.03668e-175	Tissue_stem_cells	SKAP2
MEF2C	3.51377e-179	0.524218	0.693	0.419	8.10274e-175	Tissue_stem_cells	MEF2C
DYNLRB1	4.48283e-179	0.448541	0.78	0.525	1.03374e-174	Tissue_stem_cells	DYNLRB1
GCSH	7.95812e-179	0.323977	0.322	0.119	1.83514e-174	Tissue_stem_cells	GCSH
GRB2	2.23323e-178	-0.980486	0.398	0.58	5.14983e-174	Tissue_stem_cells	GRB2
WAS	1.68121e-177	-0.606604	0.023	0.273	3.87687e-173	Tissue_stem_cells	WAS
TIMP2	3.80113e-177	0.508902	0.817	0.533	8.76541e-173	Tissue_stem_cells	TIMP2
CYB5A	7.66519e-177	0.462561	0.51	0.258	1.76759e-172	Tissue_stem_cells	CYB5A
NDUFC1	4.14751e-176	0.453158	0.735	0.471	9.56417e-172	Tissue_stem_cells	NDUFC1
SESN3	5.0471e-176	0.336335	0.326	0.12	1.16386e-171	Tissue_stem_cells	SESN3
PSIP1	5.97215e-176	0.349441	0.662	0.362	1.37718e-171	Tissue_stem_cells	PSIP1
SSBP2	8.86952e-176	0.318725	0.329	0.122	2.04531e-171	Tissue_stem_cells	SSBP2
TENT5A	1.28599e-175	0.42248	0.468	0.224	2.9655e-171	Tissue_stem_cells	TENT5A
MGAT4A	1.655e-175	-0.719617	0.051	0.307	3.81644e-171	Tissue_stem_cells	MGAT4A
SNRPN	1.11494e-174	0.36953	0.557	0.287	2.57104e-170	Tissue_stem_cells	SNRPN
CBR1	1.24042e-174	0.441533	0.53	0.281	2.8604e-170	Tissue_stem_cells	CBR1
SCPEP1	1.42521e-174	0.467677	0.537	0.283	3.28653e-170	Tissue_stem_cells	SCPEP1
SERPINF1	2.41074e-174	1.39257	0.303	0.122	5.55917e-170	Tissue_stem_cells	SERPINF1
ARHGAP10	3.08256e-174	0.382124	0.436	0.197	7.10838e-170	Tissue_stem_cells	ARHGAP10
TTC3	3.19932e-174	0.39377	0.587	0.324	7.37762e-170	Tissue_stem_cells	TTC3
LMAN1	3.34054e-174	0.455898	0.647	0.388	7.7033e-170	Tissue_stem_cells	LMAN1
CTNNAL1	3.4646e-174	0.254144	0.284	0.093	7.98936e-170	Tissue_stem_cells	CTNNAL1
CKAP4	2.47727e-173	0.368574	0.328	0.126	5.71259e-169	Tissue_stem_cells	CKAP4
LBH	6.36098e-173	0.423239	0.445	0.185	1.46684e-168	Tissue_stem_cells	LBH
CKS1B	1.75995e-172	0.300991	0.323	0.119	4.05843e-168	Tissue_stem_cells	CKS1B
CBX5	2.81249e-172	0.328947	0.426	0.189	6.4856e-168	Tissue_stem_cells	CBX5
NT5DC1	6.75741e-172	0.309499	0.342	0.133	1.55826e-167	Tissue_stem_cells	NT5DC1
HMGA1	1.33473e-171	-0.639237	0.041	0.289	3.07789e-167	Tissue_stem_cells	HMGA1
SCOC	2.35383e-171	0.359615	0.448	0.21	5.42793e-167	Tissue_stem_cells	SCOC
CRTAP	2.96987e-171	0.442383	0.581	0.323	6.84853e-167	Tissue_stem_cells	CRTAP
IFI27	4.66509e-171	0.386772	0.365	0.137	1.07577e-166	Tissue_stem_cells	IFI27
NCKAP1L	5.24282e-171	-0.611615	0.015	0.253	1.20899e-166	Tissue_stem_cells	NCKAP1L
IFI27L2	6.27359e-171	0.507721	0.61	0.374	1.44669e-166	Tissue_stem_cells	IFI27L2
H2AFJ	8.03384e-171	0.451738	0.749	0.484	1.8526e-166	Tissue_stem_cells	H2AFJ
BTF3	1.06709e-170	0.436724	0.964	0.795	2.46071e-166	Tissue_stem_cells	BTF3
C9orf16	2.68534e-170	0.452449	0.757	0.515	6.19238e-166	Tissue_stem_cells	C9orf16
NPL	4.31308e-170	-0.672552	0.021	0.259	9.94595e-166	Tissue_stem_cells	NPL
SLC41A3	1.05429e-169	0.275736	0.272	0.089	2.43119e-165	Tissue_stem_cells	SLC41A3
BORCS7	2.72774e-169	0.397642	0.461	0.224	6.29017e-165	Tissue_stem_cells	BORCS7
TMEM109	3.29729e-169	0.377706	0.584	0.32	7.60356e-165	Tissue_stem_cells	TMEM109
TMEM176A	5.22201e-169	-0.913923	0.022	0.261	1.2042e-164	Tissue_stem_cells	TMEM176A
FUNDC2	5.52469e-169	0.424392	0.587	0.338	1.27399e-164	Tissue_stem_cells	FUNDC2
TAX1BP3	1.01286e-168	0.335056	0.354	0.143	2.33566e-164	Tissue_stem_cells	TAX1BP3
NCOA7	1.47137e-168	0.342278	0.433	0.199	3.39298e-164	Tissue_stem_cells	NCOA7
CXCL16	1.74517e-168	-0.871786	0.123	0.371	4.02436e-164	Tissue_stem_cells	CXCL16
TCEAL8	2.43656e-168	0.379441	0.51	0.264	5.61871e-164	Tissue_stem_cells	TCEAL8
PFN1	2.21625e-167	-0.855471	0.926	0.844	5.11066e-163	Tissue_stem_cells	PFN1
ACTN4	2.29768e-167	0.447719	0.664	0.39	5.29844e-163	Tissue_stem_cells	ACTN4
SLC11A1	2.47875e-167	-0.864211	0.023	0.259	5.71601e-163	Tissue_stem_cells	SLC11A1
WDR45	3.04428e-167	0.356076	0.426	0.201	7.0201e-163	Tissue_stem_cells	WDR45
HBEGF	3.04606e-167	-0.946268	0.046	0.289	7.02422e-163	Tissue_stem_cells	HBEGF
TMEM43	4.04887e-167	0.280299	0.366	0.147	9.33669e-163	Tissue_stem_cells	TMEM43
SNX18	4.4869e-167	0.362867	0.346	0.139	1.03468e-162	Tissue_stem_cells	SNX18
TMEM9	2.57293e-166	0.352636	0.358	0.148	5.93317e-162	Tissue_stem_cells	TMEM9
YBX3	2.67945e-166	0.493776	0.865	0.588	6.17881e-162	Tissue_stem_cells	YBX3
TMEM106C	2.5782e-165	0.313477	0.359	0.143	5.94533e-161	Tissue_stem_cells	TMEM106C
NDUFS4	4.38596e-165	0.402625	0.544	0.298	1.0114e-160	Tissue_stem_cells	NDUFS4
2025-09-02	5.31673e-165	0.385688	0.69	0.428	1.22604e-160	Tissue_stem_cells	2025-09-02
CD99	5.72835e-165	0.456768	0.929	0.727	1.32096e-160	Tissue_stem_cells	CD99
CD36	6.71763e-165	-1.57775	0.04	0.284	1.54909e-160	Tissue_stem_cells	CD36
C1QC	9.77532e-165	-3.01754	0.038	0.271	2.25419e-160	Tissue_stem_cells	C1QC
DCTN2	1.20247e-164	0.395766	0.548	0.302	2.77291e-160	Tissue_stem_cells	DCTN2
DESI2	8.07166e-164	0.364913	0.446	0.215	1.86132e-159	Tissue_stem_cells	DESI2
MRPS26	1.52474e-163	0.317674	0.467	0.226	3.51606e-159	Tissue_stem_cells	MRPS26
CAMLG	2.46336e-163	0.366895	0.576	0.317	5.6805e-159	Tissue_stem_cells	CAMLG
HIGD1A	8.59377e-163	0.421484	0.448	0.222	1.98172e-158	Tissue_stem_cells	HIGD1A
NDUFAF2	1.17199e-162	0.347177	0.431	0.199	2.70262e-158	Tissue_stem_cells	NDUFAF2
NEAT1	2.23925e-162	-1.4255	0.866	0.83	5.1637e-158	Tissue_stem_cells	NEAT1
TM2D1	2.64014e-162	0.323522	0.477	0.236	6.08816e-158	Tissue_stem_cells	TM2D1
NFKBID	4.09141e-162	-0.754921	0.033	0.268	9.43479e-158	Tissue_stem_cells	NFKBID
STK4	6.97608e-162	-1.24328	0.224	0.48	1.60868e-157	Tissue_stem_cells	STK4
CYSTM1	1.72436e-161	0.412582	0.662	0.383	3.97636e-157	Tissue_stem_cells	CYSTM1
EI24	6.403e-161	0.309602	0.393	0.173	1.47653e-156	Tissue_stem_cells	EI24
NDUFA5	1.04688e-160	0.359119	0.607	0.356	2.41411e-156	Tissue_stem_cells	NDUFA5
TCEA2	1.48895e-160	0.302554	0.359	0.149	3.43351e-156	Tissue_stem_cells	TCEA2
RPL24	2.189e-160	0.380323	0.985	0.882	5.04783e-156	Tissue_stem_cells	RPL24
KRT10	2.88952e-160	0.420327	0.74	0.488	6.66322e-156	Tissue_stem_cells	KRT10
ERGIC2	3.23631e-160	0.334582	0.516	0.277	7.46292e-156	Tissue_stem_cells	ERGIC2
SF3B6	4.5393e-160	0.399209	0.753	0.499	1.04676e-155	Tissue_stem_cells	SF3B6
TSPAN4	5.21302e-160	0.415168	0.536	0.282	1.20212e-155	Tissue_stem_cells	TSPAN4
CMSS1	1.27957e-159	0.304845	0.268	0.093	2.95069e-155	Tissue_stem_cells	CMSS1
BID	6.51501e-159	-0.613532	0.068	0.309	1.50236e-154	Tissue_stem_cells	BID
IFT43	6.73684e-159	0.295893	0.317	0.123	1.55351e-154	Tissue_stem_cells	IFT43
CCL3L1	1.84001e-158	-2.26692	0.034	0.262	4.24307e-154	Tissue_stem_cells	CCL3L1
MBNL2	2.83657e-158	0.28098	0.39	0.17	6.54112e-154	Tissue_stem_cells	MBNL2
KIFAP3	4.72629e-157	0.286629	0.341	0.139	1.08988e-152	Tissue_stem_cells	KIFAP3
TNS1	5.71413e-157	0.254776	0.351	0.139	1.31768e-152	Tissue_stem_cells	TNS1
ACTR10	6.22747e-157	0.325689	0.503	0.261	1.43605e-152	Tissue_stem_cells	ACTR10
AP3S1	1.61567e-156	0.398054	0.564	0.323	3.72573e-152	Tissue_stem_cells	AP3S1
CPED1	3.77812e-156	0.285165	0.252	0.083	8.71234e-152	Tissue_stem_cells	CPED1
ZNF428	3.84753e-156	0.333014	0.528	0.28	8.8724e-152	Tissue_stem_cells	ZNF428
LRP1	5.42083e-156	0.484566	0.547	0.302	1.25004e-151	Tissue_stem_cells	LRP1
CXCL2	1.42089e-155	-1.83739	0.072	0.309	3.27657e-151	Tissue_stem_cells	CXCL2
GLG1	3.00028e-155	0.313431	0.501	0.257	6.91864e-151	Tissue_stem_cells	GLG1
MIR4435-2HG	4.62519e-155	0.268497	0.333	0.133	1.06657e-150	Tissue_stem_cells	MIR4435-2HG
SDCBP	8.50775e-155	-1.05207	0.559	0.624	1.96189e-150	Tissue_stem_cells	SDCBP
C1orf122	2.24639e-154	0.423635	0.571	0.336	5.18016e-150	Tissue_stem_cells	C1orf122
MRPL34	2.62362e-154	0.36152	0.625	0.378	6.05007e-150	Tissue_stem_cells	MRPL34
SLC39A1	3.56933e-153	0.395854	0.536	0.302	8.23088e-149	Tissue_stem_cells	SLC39A1
YIPF3	4.4264e-153	0.371457	0.555	0.321	1.02073e-148	Tissue_stem_cells	YIPF3
ZFYVE21	4.67204e-153	0.313901	0.411	0.188	1.07737e-148	Tissue_stem_cells	ZFYVE21
ANXA7	9.06078e-153	0.379344	0.629	0.384	2.08942e-148	Tissue_stem_cells	ANXA7
MYO1C	9.75288e-153	0.287867	0.3	0.113	2.24902e-148	Tissue_stem_cells	MYO1C
DYNC1I2	1.8529e-152	0.363449	0.623	0.368	4.27278e-148	Tissue_stem_cells	DYNC1I2
KDELR2	7.72112e-152	0.492988	0.7	0.48	1.78049e-147	Tissue_stem_cells	KDELR2
CMPK1	7.96923e-152	0.378688	0.537	0.298	1.83771e-147	Tissue_stem_cells	CMPK1
MTRNR2L8	2.29903e-151	0.265859	0.47	0.23	5.30157e-147	Tissue_stem_cells	MTRNR2L8
PLAUR	2.60014e-151	-1.82601	0.266	0.46	5.99591e-147	Tissue_stem_cells	PLAUR
CAST	4.7227e-151	0.40012	0.896	0.685	1.08906e-146	Tissue_stem_cells	CAST
SPP1	6.80112e-151	-4.30843	0.12	0.347	1.56834e-146	Tissue_stem_cells	SPP1
MAP4K5	8.48212e-151	0.263521	0.321	0.128	1.95598e-146	Tissue_stem_cells	MAP4K5
DNAJC10	1.01173e-150	0.288359	0.395	0.181	2.33305e-146	Tissue_stem_cells	DNAJC10
CCDC85B	1.3412e-150	0.280465	0.789	0.525	3.09281e-146	Tissue_stem_cells	CCDC85B
MTCH1	2.47293e-150	0.39014	0.64	0.401	5.70257e-146	Tissue_stem_cells	MTCH1
RDH14	2.94458e-150	0.275831	0.306	0.12	6.7902e-146	Tissue_stem_cells	RDH14
ANXA2	4.96007e-150	0.467236	0.926	0.701	1.14379e-145	Tissue_stem_cells	ANXA2
GIMAP7	1.50345e-149	-1.34338	0.069	0.301	3.46696e-145	Tissue_stem_cells	GIMAP7
ITGA4	1.65041e-149	-0.871226	0.055	0.284	3.80585e-145	Tissue_stem_cells	ITGA4
MAFB	1.97533e-149	-1.36378	0.238	0.451	4.55511e-145	Tissue_stem_cells	MAFB
MRPL32	2.40707e-149	0.36159	0.448	0.225	5.5507e-145	Tissue_stem_cells	MRPL32
DEXI	2.45448e-149	0.256077	0.318	0.125	5.66004e-145	Tissue_stem_cells	DEXI
C1GALT1C1	2.94589e-149	0.32407	0.358	0.16	6.79322e-145	Tissue_stem_cells	C1GALT1C1
SPECC1	9.82691e-149	0.321598	0.328	0.135	2.26609e-144	Tissue_stem_cells	SPECC1
CXCL3	5.80291e-148	-2.06673	0.042	0.261	1.33815e-143	Tissue_stem_cells	CXCL3
CLTB	8.6004e-148	0.40833	0.67	0.437	1.98325e-143	Tissue_stem_cells	CLTB
C1QA	1.96679e-147	-3.18157	0.071	0.29	4.53541e-143	Tissue_stem_cells	C1QA
GPAA1	2.79348e-147	0.365579	0.467	0.248	6.44176e-143	Tissue_stem_cells	GPAA1
PRDM1	3.3787e-147	-0.96396	0.067	0.299	7.79127e-143	Tissue_stem_cells	PRDM1
OSTC	6.08447e-147	0.454544	0.704	0.479	1.40308e-142	Tissue_stem_cells	OSTC
DYNC1LI2	7.8864e-147	0.322497	0.49	0.254	1.8186e-142	Tissue_stem_cells	DYNC1LI2
MT-CO1	9.02897e-147	-0.7269	0.998	0.984	2.08208e-142	Tissue_stem_cells	MT-CO1
ITPRIPL2	1.43238e-146	0.352438	0.397	0.187	3.30306e-142	Tissue_stem_cells	ITPRIPL2
TSPAN3	6.61242e-146	0.362107	0.498	0.269	1.52482e-141	Tissue_stem_cells	TSPAN3
RPL37A	3.42954e-145	0.418096	0.979	0.851	7.90851e-141	Tissue_stem_cells	RPL37A
SH3BGRL3	3.86799e-145	-1.05042	0.885	0.84	8.9196e-141	Tissue_stem_cells	SH3BGRL3
HGF	8.25551e-145	0.414884	0.262	0.097	1.90372e-140	Tissue_stem_cells	HGF
NDFIP1	1.03295e-144	0.374633	0.702	0.457	2.38199e-140	Tissue_stem_cells	NDFIP1
PXDC1	2.09278e-144	0.373884	0.373	0.168	4.82596e-140	Tissue_stem_cells	PXDC1
BANF1	3.13342e-144	0.387188	0.714	0.464	7.22566e-140	Tissue_stem_cells	BANF1
NFKBIA	7.27647e-144	-1.34843	0.759	0.774	1.67795e-139	Tissue_stem_cells	NFKBIA
CAPG	1.3e-143	-1.166	0.219	0.431	2.99779e-139	Tissue_stem_cells	CAPG
PDCD5	2.15802e-143	0.398073	0.682	0.441	4.9764e-139	Tissue_stem_cells	PDCD5
ATP2B1	3.18163e-143	-0.897076	0.229	0.465	7.33684e-139	Tissue_stem_cells	ATP2B1
MPRIP	1.27581e-142	0.266524	0.295	0.114	2.94201e-138	Tissue_stem_cells	MPRIP
C5orf24	1.28002e-142	0.275972	0.409	0.192	2.95173e-138	Tissue_stem_cells	C5orf24
ERH	2.06544e-142	0.38266	0.746	0.513	4.76289e-138	Tissue_stem_cells	ERH
NDUFB7	8.68813e-142	0.372436	0.774	0.534	2.00348e-137	Tissue_stem_cells	NDUFB7
CCL4L2	1.43834e-141	-3.48752	0.145	0.364	3.31681e-137	Tissue_stem_cells	CCL4L2
ABI2	1.60809e-141	0.26882	0.3	0.119	3.70825e-137	Tissue_stem_cells	ABI2
CDK5RAP2	1.66133e-141	0.259758	0.299	0.117	3.83102e-137	Tissue_stem_cells	CDK5RAP2
MCL1	2.87351e-141	-0.970452	0.557	0.666	6.62632e-137	Tissue_stem_cells	MCL1
CETN2	3.02424e-141	0.275908	0.292	0.114	6.97391e-137	Tissue_stem_cells	CETN2
PTPRA	4.53184e-141	0.267719	0.502	0.267	1.04504e-136	Tissue_stem_cells	PTPRA
RRBP1	4.69123e-141	0.403344	0.675	0.45	1.0818e-136	Tissue_stem_cells	RRBP1
RPS11	1.18204e-140	0.411152	0.968	0.825	2.72578e-136	Tissue_stem_cells	RPS11
SUMO2	2.00883e-140	0.374592	0.941	0.751	4.63236e-136	Tissue_stem_cells	SUMO2
ZNF358	4.34391e-140	0.272713	0.307	0.125	1.00171e-135	Tissue_stem_cells	ZNF358
EZR	1.83073e-139	-1.19554	0.265	0.488	4.22166e-135	Tissue_stem_cells	EZR
GPR65	2.51303e-139	-0.669387	0.041	0.257	5.79505e-135	Tissue_stem_cells	GPR65
CAPN2	6.01655e-139	0.324649	0.515	0.282	1.38742e-134	Tissue_stem_cells	CAPN2
EEF1A1	6.49204e-139	0.346685	0.998	0.973	1.49706e-134	Tissue_stem_cells	EEF1A1
SELENOS	1.69119e-138	0.390021	0.725	0.488	3.89988e-134	Tissue_stem_cells	SELENOS
C1QB	3.2558e-138	-3.25729	0.067	0.276	7.50787e-134	Tissue_stem_cells	C1QB
HACD3	6.01724e-138	0.263273	0.36	0.162	1.38757e-133	Tissue_stem_cells	HACD3
NABP1	9.29102e-138	-0.779112	0.083	0.309	2.14251e-133	Tissue_stem_cells	NABP1
RPS5	2.19141e-137	0.375397	0.976	0.85	5.0534e-133	Tissue_stem_cells	RPS5
CCDC107	2.48234e-137	0.370147	0.663	0.423	5.72428e-133	Tissue_stem_cells	CCDC107
NAP1L1	4.73122e-137	0.381937	0.826	0.591	1.09102e-132	Tissue_stem_cells	NAP1L1
ZNF503	7.62163e-137	0.371306	0.351	0.158	1.75755e-132	Tissue_stem_cells	ZNF503
CALHM2	1.59831e-136	0.279823	0.305	0.126	3.6857e-132	Tissue_stem_cells	CALHM2
CD69	3.06051e-136	-2.12465	0.112	0.336	7.05753e-132	Tissue_stem_cells	CD69
RNF11	3.26786e-136	0.281431	0.386	0.181	7.53569e-132	Tissue_stem_cells	RNF11
ACP5	5.21058e-136	-0.830398	0.042	0.25	1.20156e-131	Tissue_stem_cells	ACP5
MYL12B	1.03952e-135	0.379275	0.953	0.793	2.39714e-131	Tissue_stem_cells	MYL12B
UBA2	2.12361e-135	0.415562	0.454	0.243	4.89705e-131	Tissue_stem_cells	UBA2
RGS19	2.5591e-135	-0.631151	0.111	0.335	5.90128e-131	Tissue_stem_cells	RGS19
SDC4	3.30759e-135	0.282354	0.269	0.102	7.6273e-131	Tissue_stem_cells	SDC4
CNPY2	3.49157e-135	0.302525	0.549	0.32	8.05157e-131	Tissue_stem_cells	CNPY2
CBX6	1.18745e-134	0.280314	0.435	0.216	2.73826e-130	Tissue_stem_cells	CBX6
CAMTA1	1.21657e-134	0.377804	0.655	0.422	2.80541e-130	Tissue_stem_cells	CAMTA1
EMB	1.59234e-134	-0.750019	0.044	0.256	3.67194e-130	Tissue_stem_cells	EMB
EAPP	1.80951e-134	0.304295	0.502	0.274	4.17273e-130	Tissue_stem_cells	EAPP
HLA-E	1.98037e-134	-0.820195	0.863	0.847	4.56674e-130	Tissue_stem_cells	HLA-E
RAB20	2.39394e-134	-0.620504	0.08	0.297	5.52044e-130	Tissue_stem_cells	RAB20
SRI	1.09169e-133	0.390694	0.701	0.47	2.51744e-129	Tissue_stem_cells	SRI
LRRFIP2	1.11587e-133	0.328503	0.466	0.247	2.57319e-129	Tissue_stem_cells	LRRFIP2
POLR2I	1.82075e-133	0.336975	0.526	0.3	4.19864e-129	Tissue_stem_cells	POLR2I
GUK1	7.03506e-133	0.381106	0.891	0.702	1.62228e-128	Tissue_stem_cells	GUK1
P4HB	7.53791e-133	0.443824	0.737	0.526	1.73824e-128	Tissue_stem_cells	P4HB
THRA	8.22118e-133	0.263852	0.321	0.134	1.8958e-128	Tissue_stem_cells	THRA
PPIF	1.49504e-132	-0.748826	0.066	0.277	3.44755e-128	Tissue_stem_cells	PPIF
CTSB	1.95418e-132	-1.98391	0.518	0.571	4.50634e-128	Tissue_stem_cells	CTSB
CHCHD10	5.17389e-132	0.444677	0.738	0.494	1.1931e-127	Tissue_stem_cells	CHCHD10
PDAP1	5.49642e-132	0.356371	0.627	0.399	1.26747e-127	Tissue_stem_cells	PDAP1
RGS10	5.55515e-132	-0.985273	0.29	0.471	1.28102e-127	Tissue_stem_cells	RGS10
CUTA	1.32986e-131	0.339201	0.735	0.505	3.06665e-127	Tissue_stem_cells	CUTA
YIPF5	2.34507e-131	0.279256	0.413	0.207	5.40773e-127	Tissue_stem_cells	YIPF5
PECAM1	3.68916e-131	-0.985189	0.048	0.255	8.50719e-127	Tissue_stem_cells	PECAM1
SCP2	4.60508e-131	0.345156	0.655	0.42	1.06193e-126	Tissue_stem_cells	SCP2
ANO6	7.59092e-131	0.304434	0.37	0.173	1.75047e-126	Tissue_stem_cells	ANO6
FAM177A1	3.26954e-130	0.263631	0.618	0.381	7.53955e-126	Tissue_stem_cells	FAM177A1
UGP2	7.66839e-130	0.265038	0.571	0.341	1.76833e-125	Tissue_stem_cells	UGP2
KLHDC2	8.81488e-130	0.266239	0.375	0.179	2.03271e-125	Tissue_stem_cells	KLHDC2
EIF3E	9.90564e-130	0.388955	0.8	0.57	2.28424e-125	Tissue_stem_cells	EIF3E
COPS6	6.25494e-129	0.293947	0.606	0.377	1.44239e-124	Tissue_stem_cells	COPS6
RPS8	1.30667e-128	0.326717	0.996	0.934	3.01318e-124	Tissue_stem_cells	RPS8
PCNP	2.54621e-128	0.305599	0.556	0.325	5.87156e-124	Tissue_stem_cells	PCNP
STK17B	4.12219e-128	-1.06177	0.281	0.491	9.50577e-124	Tissue_stem_cells	STK17B
RASGEF1B	7.19201e-128	-0.797613	0.154	0.37	1.65848e-123	Tissue_stem_cells	RASGEF1B
OST4	1.55854e-127	0.39206	0.89	0.697	3.59398e-123	Tissue_stem_cells	OST4
EMC2	3.31432e-127	0.317103	0.403	0.205	7.64283e-123	Tissue_stem_cells	EMC2
HPF1	1.40468e-126	0.277115	0.398	0.196	3.23919e-122	Tissue_stem_cells	HPF1
RPL7	4.28075e-126	0.410204	0.97	0.82	9.87142e-122	Tissue_stem_cells	RPL7
TXNIP	5.42746e-126	-1.36213	0.573	0.694	1.25157e-121	Tissue_stem_cells	TXNIP
NDUFAF3	7.04644e-126	0.357617	0.692	0.467	1.62491e-121	Tissue_stem_cells	NDUFAF3
CCT7	7.42145e-126	0.344967	0.575	0.355	1.71139e-121	Tissue_stem_cells	CCT7
RNF149	1.0024e-125	-0.819206	0.192	0.406	2.31152e-121	Tissue_stem_cells	RNF149
EBPL	1.07289e-125	0.30537	0.37	0.178	2.47408e-121	Tissue_stem_cells	EBPL
LY6E	2.06202e-125	0.512688	0.708	0.471	4.75501e-121	Tissue_stem_cells	LY6E
BCL7C	2.98629e-125	0.321509	0.59	0.356	6.88638e-121	Tissue_stem_cells	BCL7C
TIPARP	3.48762e-125	-0.790227	0.176	0.393	8.04245e-121	Tissue_stem_cells	TIPARP
TMED10	3.647e-125	0.350016	0.73	0.507	8.40999e-121	Tissue_stem_cells	TMED10
H3F3A	4.90362e-125	-0.586292	0.972	0.867	1.13078e-120	Tissue_stem_cells	H3F3A
EEF2	6.2207e-125	0.369345	0.858	0.643	1.43449e-120	Tissue_stem_cells	EEF2
RPS6	6.3102e-125	0.347519	0.987	0.89	1.45513e-120	Tissue_stem_cells	RPS6
STX11	1.2947e-124	-0.515135	0.053	0.256	2.98558e-120	Tissue_stem_cells	STX11
TFG	3.75386e-124	0.327699	0.49	0.285	8.65641e-120	Tissue_stem_cells	TFG
HMGN3	4.55942e-124	0.363713	0.653	0.42	1.0514e-119	Tissue_stem_cells	HMGN3
ZC2HC1A	9.29608e-124	0.257862	0.266	0.106	2.14368e-119	Tissue_stem_cells	ZC2HC1A
POLR2K	2.38522e-123	0.291688	0.616	0.39	5.50032e-119	Tissue_stem_cells	POLR2K
RNASEH2C	2.64434e-123	0.356879	0.626	0.402	6.09785e-119	Tissue_stem_cells	RNASEH2C
SEC63	8.88609e-123	0.296859	0.45	0.245	2.04913e-118	Tissue_stem_cells	SEC63
ATL3	1.08048e-122	0.29009	0.389	0.191	2.4916e-118	Tissue_stem_cells	ATL3
ZNF32	2.79019e-122	0.267841	0.334	0.154	6.43418e-118	Tissue_stem_cells	ZNF32
GRHPR	3.29765e-122	0.318419	0.484	0.274	7.60438e-118	Tissue_stem_cells	GRHPR
JPT1	3.82715e-122	-0.810598	0.254	0.454	8.82541e-118	Tissue_stem_cells	JPT1
CYHR1	1.1214e-121	0.279378	0.382	0.189	2.58595e-117	Tissue_stem_cells	CYHR1
ELF1	1.62989e-121	-0.920497	0.36	0.537	3.75853e-117	Tissue_stem_cells	ELF1
C11orf58	3.20114e-121	0.319478	0.821	0.61	7.38183e-117	Tissue_stem_cells	C11orf58
TNFSF12	7.20672e-121	0.317246	0.631	0.381	1.66187e-116	Tissue_stem_cells	TNFSF12
MCRIP1	7.66866e-121	0.30555	0.532	0.314	1.76839e-116	Tissue_stem_cells	MCRIP1
ARL4C	1.40051e-120	-1.34921	0.259	0.44	3.22958e-116	Tissue_stem_cells	ARL4C
BRK1	8.40307e-120	0.367339	0.795	0.57	1.93775e-115	Tissue_stem_cells	BRK1
UNC50	7.31102e-119	0.295985	0.4	0.209	1.68592e-114	Tissue_stem_cells	UNC50
CNIH1	9.24491e-119	0.321477	0.497	0.288	2.13188e-114	Tissue_stem_cells	CNIH1
FAM107B	1.07602e-118	-0.876515	0.284	0.482	2.4813e-114	Tissue_stem_cells	FAM107B
NRGN	1.51356e-118	0.456739	0.308	0.137	3.49026e-114	Tissue_stem_cells	NRGN
TMSB10	2.44453e-118	-0.614308	0.98	0.915	5.63708e-114	Tissue_stem_cells	TMSB10
SERINC1	9.25598e-118	0.303527	0.581	0.356	2.13443e-113	Tissue_stem_cells	SERINC1
NSMCE1	1.37879e-117	0.294943	0.399	0.206	3.1795e-113	Tissue_stem_cells	NSMCE1
SLC31A2	2.44974e-117	-0.494324	0.068	0.266	5.64909e-113	Tissue_stem_cells	SLC31A2
MRPS21	6.54799e-117	0.316211	0.698	0.482	1.50997e-112	Tissue_stem_cells	MRPS21
OSBPL1A	1.20207e-116	0.307869	0.314	0.143	2.77197e-112	Tissue_stem_cells	OSBPL1A
RPL7A	3.91315e-116	0.312498	0.995	0.915	9.02372e-112	Tissue_stem_cells	RPL7A
NBEAL1	1.59573e-115	0.271798	0.409	0.215	3.67976e-111	Tissue_stem_cells	NBEAL1
NUDC	1.9533e-115	0.329365	0.633	0.416	4.5043e-111	Tissue_stem_cells	NUDC
EPB41L4A-AS1	2.93724e-115	0.25834	0.316	0.142	6.77328e-111	Tissue_stem_cells	EPB41L4A-AS1
MPP1	7.00271e-115	-0.577859	0.099	0.297	1.61483e-110	Tissue_stem_cells	MPP1
CNBP	8.40778e-115	0.313772	0.857	0.646	1.93883e-110	Tissue_stem_cells	CNBP
NBDY	1.21628e-114	0.294426	0.558	0.343	2.80474e-110	Tissue_stem_cells	NBDY
NME1	1.55203e-114	0.369988	0.454	0.258	3.57897e-110	Tissue_stem_cells	NME1
ARL4A	2.41825e-114	-0.756322	0.183	0.388	5.57649e-110	Tissue_stem_cells	ARL4A
SRP14	9.79211e-114	0.271347	0.973	0.816	2.25806e-109	Tissue_stem_cells	SRP14
H2AFY	1.00585e-113	-0.998799	0.399	0.519	2.3195e-109	Tissue_stem_cells	H2AFY
SRP9	1.633e-113	0.3261	0.671	0.456	3.76569e-109	Tissue_stem_cells	SRP9
PLPP5	2.14296e-113	0.260722	0.351	0.17	4.94167e-109	Tissue_stem_cells	PLPP5
TNFRSF1A	1.21461e-112	0.323939	0.555	0.339	2.80089e-108	Tissue_stem_cells	TNFRSF1A
PPP2CB	1.55467e-112	0.281526	0.402	0.21	3.58507e-108	Tissue_stem_cells	PPP2CB
UBE2H	2.62149e-112	0.254916	0.471	0.266	6.04514e-108	Tissue_stem_cells	UBE2H
PDHB	2.86314e-112	0.265183	0.442	0.244	6.6024e-108	Tissue_stem_cells	PDHB
PTTG1IP	3.10184e-112	0.432376	0.704	0.487	7.15284e-108	Tissue_stem_cells	PTTG1IP
EMC4	3.90749e-112	0.292727	0.581	0.37	9.01066e-108	Tissue_stem_cells	EMC4
MRPL43	6.53705e-112	0.294238	0.578	0.363	1.50744e-107	Tissue_stem_cells	MRPL43
PLP2	6.62153e-112	0.285054	0.676	0.435	1.52692e-107	Tissue_stem_cells	PLP2
CHID1	9.18276e-112	0.323228	0.405	0.221	2.11754e-107	Tissue_stem_cells	CHID1
PSMC3	1.774e-111	0.31178	0.579	0.364	4.09085e-107	Tissue_stem_cells	PSMC3
ZFHX3	1.99443e-111	0.291806	0.411	0.217	4.59916e-107	Tissue_stem_cells	ZFHX3
SPART	3.95854e-111	0.306944	0.402	0.214	9.1284e-107	Tissue_stem_cells	SPART
ZCRB1	4.00617e-111	0.310908	0.527	0.315	9.23822e-107	Tissue_stem_cells	ZCRB1
MCFD2	4.60648e-111	0.340644	0.471	0.273	1.06225e-106	Tissue_stem_cells	MCFD2
TMED3	1.02998e-110	0.341399	0.413	0.231	2.37514e-106	Tissue_stem_cells	TMED3
RPL28	3.66126e-110	-0.479697	0.993	0.942	8.44287e-106	Tissue_stem_cells	RPL28
PIM3	3.94374e-110	-0.791761	0.279	0.465	9.09427e-106	Tissue_stem_cells	PIM3
RPL23A	5.88531e-110	0.302986	0.984	0.877	1.35715e-105	Tissue_stem_cells	RPL23A
RSL24D1	7.1502e-110	0.297274	0.669	0.451	1.64884e-105	Tissue_stem_cells	RSL24D1
RPL9	8.92157e-110	0.331846	0.987	0.879	2.05731e-105	Tissue_stem_cells	RPL9
RTRAF	1.12188e-109	0.311266	0.721	0.51	2.58705e-105	Tissue_stem_cells	RTRAF
NDUFB6	1.36145e-109	0.3097	0.577	0.368	3.13951e-105	Tissue_stem_cells	NDUFB6
TMBIM1	1.92657e-109	0.308092	0.489	0.284	4.44267e-105	Tissue_stem_cells	TMBIM1
STAU1	2.31164e-109	0.281509	0.587	0.377	5.33064e-105	Tissue_stem_cells	STAU1
SSB	2.96677e-109	0.283999	0.77	0.531	6.84137e-105	Tissue_stem_cells	SSB
PABPC1	5.61159e-109	-0.797135	0.701	0.723	1.29403e-104	Tissue_stem_cells	PABPC1
PRDX5	7.61747e-109	0.315797	0.768	0.548	1.75659e-104	Tissue_stem_cells	PRDX5
OTUD1	1.59838e-108	-0.838951	0.102	0.292	3.68586e-104	Tissue_stem_cells	OTUD1
GTF2H5	2.834e-108	0.309969	0.501	0.298	6.5352e-104	Tissue_stem_cells	GTF2H5
GADD45GIP1	3.29225e-108	0.314118	0.723	0.504	7.59193e-104	Tissue_stem_cells	GADD45GIP1
C5orf15	5.75339e-108	0.267316	0.31	0.147	1.32673e-103	Tissue_stem_cells	C5orf15
SLC2A3	6.44954e-108	-1.05756	0.265	0.452	1.48726e-103	Tissue_stem_cells	SLC2A3
PCGF5	7.75836e-108	0.353245	0.405	0.223	1.78908e-103	Tissue_stem_cells	PCGF5
RPL22	1.59427e-107	0.326269	0.984	0.85	3.6764e-103	Tissue_stem_cells	RPL22
SPCS1	2.26693e-107	0.312106	0.84	0.625	5.22755e-103	Tissue_stem_cells	SPCS1
PTGER4	4.27935e-107	-0.846753	0.129	0.323	9.86817e-103	Tissue_stem_cells	PTGER4
SYPL1	4.39594e-107	0.250148	0.544	0.328	1.0137e-102	Tissue_stem_cells	SYPL1
NDUFB10	1.41662e-106	0.284916	0.808	0.591	3.26673e-102	Tissue_stem_cells	NDUFB10
CTNNA1	1.42083e-106	0.309155	0.502	0.296	3.27644e-102	Tissue_stem_cells	CTNNA1
PSMG2	2.35092e-106	0.287653	0.607	0.394	5.42121e-102	Tissue_stem_cells	PSMG2
RASSF4	4.38967e-106	-0.628826	0.087	0.274	1.01226e-101	Tissue_stem_cells	RASSF4
MZT2B	1.00236e-105	0.264466	0.818	0.598	2.31143e-101	Tissue_stem_cells	MZT2B
HEBP1	3.90451e-105	0.326624	0.514	0.314	9.00381e-101	Tissue_stem_cells	HEBP1
PSMC5	1.12738e-104	0.294189	0.663	0.452	2.59974e-100	Tissue_stem_cells	PSMC5
FAM89B	1.35248e-104	0.252144	0.598	0.386	3.11882e-100	Tissue_stem_cells	FAM89B
CPNE3	1.51028e-104	0.276474	0.53	0.32	3.4827e-100	Tissue_stem_cells	CPNE3
TPGS1	1.71234e-104	0.257056	0.437	0.245	3.94866e-100	Tissue_stem_cells	TPGS1
RPL35A	2.1273e-104	0.294743	0.987	0.898	4.90554e-100	Tissue_stem_cells	RPL35A
NACA	2.23029e-104	0.305368	0.99	0.878	5.14306e-100	Tissue_stem_cells	NACA
LDHA	2.24628e-104	0.321904	0.9	0.726	5.17993e-100	Tissue_stem_cells	LDHA
GCA	2.62287e-104	-0.546416	0.118	0.31	6.04835e-100	Tissue_stem_cells	GCA
SARS	4.06761e-104	0.257954	0.46	0.266	9.37991e-100	Tissue_stem_cells	SARS
C12orf10	4.33651e-104	0.272959	0.413	0.225	1e-99	Tissue_stem_cells	C12orf10
LRPAP1	4.78075e-104	0.298519	0.753	0.534	1.10244e-99	Tissue_stem_cells	LRPAP1
ARHGAP21	5.48716e-104	0.25334	0.344	0.171	1.26534e-99	Tissue_stem_cells	ARHGAP21
POLR2F	7.92108e-104	0.281151	0.536	0.335	1.8266e-99	Tissue_stem_cells	POLR2F
PAIP1	2.27553e-103	0.283029	0.423	0.236	5.24738e-99	Tissue_stem_cells	PAIP1
COPS2	2.63614e-103	0.250622	0.455	0.258	6.07895e-99	Tissue_stem_cells	COPS2
PLBD1	4.68571e-103	-0.490341	0.079	0.261	1.08052e-98	Tissue_stem_cells	PLBD1
NFU1	6.25317e-103	0.256761	0.326	0.161	1.44198e-98	Tissue_stem_cells	NFU1
SLC25A3	8.11085e-103	0.342274	0.883	0.678	1.87036e-98	Tissue_stem_cells	SLC25A3
KLF6	1.3355e-102	-1.12945	0.757	0.78	3.07966e-98	Tissue_stem_cells	KLF6
OLFML2B	1.61877e-102	0.420086	0.338	0.174	3.73287e-98	Tissue_stem_cells	OLFML2B
RPL21	3.16744e-102	0.330824	0.99	0.887	7.30413e-98	Tissue_stem_cells	RPL21
ZNF267	5.6368e-102	-0.582176	0.103	0.291	1.29985e-97	Tissue_stem_cells	ZNF267
COPS9	1.42431e-101	0.295581	0.694	0.491	3.28447e-97	Tissue_stem_cells	COPS9
PIGP	1.9887e-101	0.266756	0.385	0.208	4.58594e-97	Tissue_stem_cells	PIGP
C19orf53	3.71432e-101	0.308903	0.799	0.593	8.56522e-97	Tissue_stem_cells	C19orf53
MAP3K8	4.41225e-101	-0.763747	0.251	0.425	1.01746e-96	Tissue_stem_cells	MAP3K8
EVI5	6.46859e-101	0.252086	0.376	0.199	1.49166e-96	Tissue_stem_cells	EVI5
MVB12A	1.54083e-100	0.264735	0.377	0.202	3.55316e-96	Tissue_stem_cells	MVB12A
TMED9	2.19017e-100	0.31242	0.668	0.466	5.05053e-96	Tissue_stem_cells	TMED9
CKLF	2.35159e-100	-0.866593	0.314	0.478	5.42278e-96	Tissue_stem_cells	CKLF
SEC11A	4.5555e-100	0.32077	0.809	0.595	1.0505e-95	Tissue_stem_cells	SEC11A
SORT1	6.97583e-100	0.288367	0.272	0.124	1.60863e-95	Tissue_stem_cells	SORT1
KIF5B	1.05759e-99	0.280862	0.713	0.503	2.4388e-95	Tissue_stem_cells	KIF5B
NDUFB4	5.43537e-99	0.31128	0.767	0.566	1.2534e-94	Tissue_stem_cells	NDUFB4
PNKD	5.47396e-99	0.280804	0.517	0.319	1.26229e-94	Tissue_stem_cells	PNKD
TMED7	9.39693e-99	0.259851	0.346	0.18	2.16693e-94	Tissue_stem_cells	TMED7
RHOG	1.33588e-98	-0.684406	0.301	0.46	3.08053e-94	Tissue_stem_cells	RHOG
ATP5PF	1.51791e-98	0.29566	0.865	0.66	3.50031e-94	Tissue_stem_cells	ATP5PF
CHMP5	5.05912e-98	0.288728	0.63	0.422	1.16663e-93	Tissue_stem_cells	CHMP5
ARPC2	6.65781e-98	-0.582534	0.876	0.798	1.53529e-93	Tissue_stem_cells	ARPC2
SCARB2	1.16402e-97	0.286427	0.528	0.326	2.68422e-93	Tissue_stem_cells	SCARB2
EMC7	5.44048e-97	0.301197	0.557	0.369	1.25458e-92	Tissue_stem_cells	EMC7
PYURF	1.15123e-96	0.257261	0.628	0.418	2.65474e-92	Tissue_stem_cells	PYURF
COMMD6	1.50609e-96	0.299515	0.865	0.673	3.47303e-92	Tissue_stem_cells	COMMD6
CARD16	1.57523e-96	-0.656185	0.186	0.368	3.63248e-92	Tissue_stem_cells	CARD16
FAM96A	2.76762e-96	-0.48557	0.152	0.338	6.38214e-92	Tissue_stem_cells	FAM96A
GSTP1	2.92436e-96	0.266166	0.952	0.728	6.74358e-92	Tissue_stem_cells	GSTP1
SEC61G	3.56219e-96	0.303588	0.778	0.564	8.21442e-92	Tissue_stem_cells	SEC61G
NHP2	3.80577e-96	0.2841	0.568	0.36	8.77609e-92	Tissue_stem_cells	NHP2
SLC16A3	4.01402e-96	-0.514501	0.119	0.302	9.25634e-92	Tissue_stem_cells	SLC16A3
CHMP1B	4.6974e-96	-1.04456	0.229	0.395	1.08322e-91	Tissue_stem_cells	CHMP1B
COX7A2L	5.21866e-96	0.281175	0.642	0.439	1.20342e-91	Tissue_stem_cells	COX7A2L
RAB11FIP1	7.46693e-96	-0.768418	0.198	0.38	1.72187e-91	Tissue_stem_cells	RAB11FIP1
TMEM258	1.91903e-95	0.310732	0.738	0.542	4.42527e-91	Tissue_stem_cells	TMEM258
METTL5	2.76087e-95	0.285363	0.498	0.312	6.36656e-91	Tissue_stem_cells	METTL5
PDIA3	2.87382e-95	0.302767	0.878	0.686	6.62702e-91	Tissue_stem_cells	PDIA3
C19orf70	2.95161e-95	0.293908	0.687	0.479	6.80642e-91	Tissue_stem_cells	C19orf70
OGFRL1	8.63529e-95	-0.481265	0.078	0.252	1.9913e-90	Tissue_stem_cells	OGFRL1
EIF3G	9.58711e-95	0.270147	0.753	0.551	2.21079e-90	Tissue_stem_cells	EIF3G
ATP2B1-AS1	1.39086e-94	-0.821164	0.084	0.256	3.20732e-90	Tissue_stem_cells	ATP2B1-AS1
SHTN1	2.31476e-94	-0.421295	0.078	0.254	5.33784e-90	Tissue_stem_cells	SHTN1
CYB5R1	3.11106e-94	0.250608	0.358	0.19	7.17411e-90	Tissue_stem_cells	CYB5R1
FHL3	5.71985e-94	0.272936	0.311	0.155	1.319e-89	Tissue_stem_cells	FHL3
SLIRP	5.02213e-93	0.288799	0.538	0.345	1.1581e-88	Tissue_stem_cells	SLIRP
PDE4B	5.97819e-93	-0.717312	0.108	0.285	1.37857e-88	Tissue_stem_cells	PDE4B
EEF1D	6.4437e-93	0.283628	0.947	0.805	1.48592e-88	Tissue_stem_cells	EEF1D
LITAF	6.68412e-93	-0.952614	0.497	0.565	1.54136e-88	Tissue_stem_cells	LITAF
MYOF	7.98705e-93	0.266999	0.307	0.153	1.84181e-88	Tissue_stem_cells	MYOF
LY96	2.21963e-92	-0.586366	0.2	0.377	5.11847e-88	Tissue_stem_cells	LY96
FTL	2.83864e-91	-2.16622	0.998	0.955	6.5459e-87	Tissue_stem_cells	FTL
UQCRQ	2.88317e-91	0.281052	0.772	0.565	6.6486e-87	Tissue_stem_cells	UQCRQ
MBP	2.92165e-91	-0.742981	0.156	0.338	6.73732e-87	Tissue_stem_cells	MBP
OS9	3.74515e-91	0.30645	0.585	0.399	8.63632e-87	Tissue_stem_cells	OS9
CREM	3.95547e-91	-0.861585	0.243	0.405	9.12132e-87	Tissue_stem_cells	CREM
UBALD2	6.05443e-91	-0.724218	0.291	0.46	1.39615e-86	Tissue_stem_cells	UBALD2
HIKESHI	9.03556e-91	0.253046	0.433	0.257	2.0836e-86	Tissue_stem_cells	HIKESHI
ATP6V0B	1.06226e-90	-0.843673	0.665	0.635	2.44958e-86	Tissue_stem_cells	ATP6V0B
MYL12A	1.52437e-90	0.256217	0.952	0.809	3.5152e-86	Tissue_stem_cells	MYL12A
NDUFAB1	7.29288e-89	0.268214	0.689	0.49	1.68174e-84	Tissue_stem_cells	NDUFAB1
TAGLN2	9.34772e-89	0.279996	0.92	0.725	2.15558e-84	Tissue_stem_cells	TAGLN2
POLE4	1.51239e-88	0.269341	0.549	0.354	3.48757e-84	Tissue_stem_cells	POLE4
JUN	1.03312e-87	0.445171	0.863	0.728	2.38237e-83	Tissue_stem_cells	JUN
NFIL3	2.36858e-87	-0.52946	0.12	0.293	5.46195e-83	Tissue_stem_cells	NFIL3
COX6C	2.66396e-87	0.277311	0.885	0.672	6.1431e-83	Tissue_stem_cells	COX6C
SELENOF	5.67573e-87	0.258355	0.623	0.437	1.30882e-82	Tissue_stem_cells	SELENOF
CASP1	8.98959e-87	-0.557094	0.135	0.306	2.073e-82	Tissue_stem_cells	CASP1
SMIM19	1.26457e-86	0.251437	0.441	0.263	2.91609e-82	Tissue_stem_cells	SMIM19
COX7A2	1.37794e-86	0.282832	0.867	0.675	3.17753e-82	Tissue_stem_cells	COX7A2
CUX1	1.65532e-86	0.256054	0.394	0.225	3.81717e-82	Tissue_stem_cells	CUX1
MRPL40	1.89253e-86	0.284353	0.503	0.322	4.36418e-82	Tissue_stem_cells	MRPL40
TIMMDC1	2.43913e-86	0.251448	0.398	0.231	5.62464e-82	Tissue_stem_cells	TIMMDC1
DDAH2	3.20338e-86	0.298739	0.682	0.472	7.387e-82	Tissue_stem_cells	DDAH2
C4orf3	3.55127e-86	0.262809	0.817	0.617	8.18923e-82	Tissue_stem_cells	C4orf3
POLR2L	5.0554e-86	0.296989	0.753	0.565	1.16577e-81	Tissue_stem_cells	POLR2L
ROMO1	5.88775e-86	0.260916	0.574	0.387	1.35771e-81	Tissue_stem_cells	ROMO1
FOSL2	7.18059e-86	-0.626071	0.167	0.339	1.65585e-81	Tissue_stem_cells	FOSL2
TYMP	7.70018e-86	-1.1139	0.493	0.542	1.77566e-81	Tissue_stem_cells	TYMP
NDUFC2	1.24409e-85	0.259698	0.806	0.587	2.86886e-81	Tissue_stem_cells	NDUFC2
PSMB1	1.46507e-85	0.291117	0.847	0.648	3.37845e-81	Tissue_stem_cells	PSMB1
ZNHIT1	1.47837e-85	0.267435	0.689	0.493	3.40912e-81	Tissue_stem_cells	ZNHIT1
HSD17B10	3.69172e-85	0.255292	0.431	0.259	8.5131e-81	Tissue_stem_cells	HSD17B10
ATP6AP2	4.94461e-85	0.264495	0.79	0.564	1.14023e-80	Tissue_stem_cells	ATP6AP2
ASPH	1.13366e-84	0.260074	0.527	0.332	2.61423e-80	Tissue_stem_cells	ASPH
RPL13A	1.8756e-84	0.270579	0.987	0.896	4.32513e-80	Tissue_stem_cells	RPL13A
MSRB2	7.45488e-84	0.25852	0.497	0.311	1.7191e-79	Tissue_stem_cells	MSRB2
VPS28	1.32221e-83	0.261349	0.819	0.617	3.04901e-79	Tissue_stem_cells	VPS28
IMPDH2	1.34351e-83	0.25976	0.36	0.203	3.09813e-79	Tissue_stem_cells	IMPDH2
SERPINB9	1.95264e-83	-0.620536	0.093	0.252	4.50279e-79	Tissue_stem_cells	SERPINB9
DNAJC3	3.52577e-83	0.263714	0.606	0.415	8.13043e-79	Tissue_stem_cells	DNAJC3
WDR83OS	5.68376e-83	0.259753	0.8	0.612	1.31068e-78	Tissue_stem_cells	WDR83OS
RAP2B	1.44602e-82	-0.57458	0.166	0.334	3.33453e-78	Tissue_stem_cells	RAP2B
EIF3I	1.60444e-82	0.26088	0.641	0.45	3.69984e-78	Tissue_stem_cells	EIF3I
ABRACL	1.63995e-82	-0.640951	0.29	0.446	3.78173e-78	Tissue_stem_cells	ABRACL
M6PR	2.18152e-82	-0.619762	0.288	0.439	5.03059e-78	Tissue_stem_cells	M6PR
RPL10	5.32192e-82	0.255289	0.999	0.965	1.22724e-77	Tissue_stem_cells	RPL10
CLEC11A	1.91637e-81	0.374314	0.275	0.143	4.41915e-77	Tissue_stem_cells	CLEC11A
GLRX5	3.31442e-81	0.250888	0.483	0.308	7.64306e-77	Tissue_stem_cells	GLRX5
GNAI2	5.11341e-81	-0.633665	0.703	0.68	1.17915e-76	Tissue_stem_cells	GNAI2
TOMM20	1.14086e-80	0.250555	0.773	0.577	2.63082e-76	Tissue_stem_cells	TOMM20
JUND	1.38656e-80	-0.574693	0.913	0.877	3.1974e-76	Tissue_stem_cells	JUND
OSTF1	2.12037e-80	-0.599883	0.328	0.466	4.88957e-76	Tissue_stem_cells	OSTF1
ELOB	2.70789e-80	0.255113	0.892	0.705	6.2444e-76	Tissue_stem_cells	ELOB
BAZ1A	6.83512e-80	-0.62995	0.174	0.343	1.57618e-75	Tissue_stem_cells	BAZ1A
PPP1CB	1.48729e-79	0.34119	0.758	0.566	3.42969e-75	Tissue_stem_cells	PPP1CB
PLEKHB2	4.76431e-79	-0.46662	0.148	0.313	1.09865e-74	Tissue_stem_cells	PLEKHB2
CSK	9.29492e-79	-0.490057	0.112	0.275	2.14341e-74	Tissue_stem_cells	CSK
ZFP36L1	1.00119e-78	-0.835609	0.648	0.693	2.30875e-74	Tissue_stem_cells	ZFP36L1
EPSTI1	1.5666e-78	-0.529294	0.109	0.27	3.61258e-74	Tissue_stem_cells	EPSTI1
SNX3	1.00955e-77	0.268456	0.835	0.62	2.32803e-73	Tissue_stem_cells	SNX3
THBD	1.5898e-77	-0.997968	0.241	0.384	3.66609e-73	Tissue_stem_cells	THBD
TNFAIP3	2.20447e-77	-1.09726	0.157	0.314	5.08352e-73	Tissue_stem_cells	TNFAIP3
GRN	2.51341e-77	-0.948582	0.499	0.54	5.79593e-73	Tissue_stem_cells	GRN
GNAS	3.45784e-77	0.271371	0.975	0.824	7.97378e-73	Tissue_stem_cells	GNAS
MFSD1	6.29307e-77	-0.606893	0.223	0.372	1.45118e-72	Tissue_stem_cells	MFSD1
SYNGR2	1.06135e-76	-0.524214	0.251	0.413	2.44748e-72	Tissue_stem_cells	SYNGR2
CD44	1.30166e-76	-0.867152	0.505	0.594	3.00163e-72	Tissue_stem_cells	CD44
EML4	3.68139e-76	-0.826381	0.243	0.405	8.48928e-72	Tissue_stem_cells	EML4
CHCHD2	5.54367e-76	0.268857	0.934	0.752	1.27837e-71	Tissue_stem_cells	CHCHD2
CDV3	8.13182e-76	-0.683638	0.514	0.586	1.8752e-71	Tissue_stem_cells	CDV3
ATP6V1B2	3.99696e-75	-0.516522	0.158	0.312	9.21699e-71	Tissue_stem_cells	ATP6V1B2
RPL8	1.18174e-73	0.254394	0.995	0.91	2.72509e-69	Tissue_stem_cells	RPL8
NINJ1	2.02768e-73	-0.71572	0.316	0.447	4.67582e-69	Tissue_stem_cells	NINJ1
SAMHD1	1.639e-72	-0.67604	0.289	0.428	3.77952e-68	Tissue_stem_cells	SAMHD1
ARHGDIB	3.30606e-72	-0.762551	0.7	0.694	7.62378e-68	Tissue_stem_cells	ARHGDIB
LIPA	1.31334e-71	-0.630551	0.15	0.299	3.02856e-67	Tissue_stem_cells	LIPA
ALCAM	2.16996e-71	0.275166	0.393	0.236	5.00393e-67	Tissue_stem_cells	ALCAM
IVNS1ABP	3.64202e-71	-0.615844	0.118	0.269	8.39849e-67	Tissue_stem_cells	IVNS1ABP
TSTD1	4.62491e-71	-0.480805	0.112	0.268	1.0665e-66	Tissue_stem_cells	TSTD1
RGS2	1.10424e-70	-1.12638	0.312	0.436	2.54638e-66	Tissue_stem_cells	RGS2
UPP1	4.93866e-70	-0.634802	0.213	0.36	1.13885e-65	Tissue_stem_cells	UPP1
LIMD2	5.17509e-69	-0.759394	0.163	0.311	1.19338e-64	Tissue_stem_cells	LIMD2
FCGRT	5.51968e-69	-1.0518	0.575	0.557	1.27284e-64	Tissue_stem_cells	FCGRT
ARHGAP18	1.20889e-68	-0.706199	0.331	0.446	2.7877e-64	Tissue_stem_cells	ARHGAP18
SEC61B	1.82423e-68	0.255749	0.873	0.686	4.20668e-64	Tissue_stem_cells	SEC61B
GBP2	5.73241e-68	0.266771	0.438	0.272	1.32189e-63	Tissue_stem_cells	GBP2
PGK1	1.21289e-67	-0.909093	0.656	0.643	2.79692e-63	Tissue_stem_cells	PGK1
2025-09-06	1.73866e-65	-0.571756	0.138	0.284	4.00936e-61	Tissue_stem_cells	2025-09-06
LBR	2.2412e-65	-0.481586	0.116	0.263	5.1682e-61	Tissue_stem_cells	LBR
CNDP2	9.5277e-65	-0.393782	0.129	0.274	2.19709e-60	Tissue_stem_cells	CNDP2
GNA13	1.05148e-64	-0.382293	0.107	0.25	2.42472e-60	Tissue_stem_cells	GNA13
PLEKHO1	2.15834e-64	-0.589136	0.268	0.405	4.97714e-60	Tissue_stem_cells	PLEKHO1
DDIT4	2.95821e-64	-1.01089	0.377	0.505	6.82163e-60	Tissue_stem_cells	DDIT4
IER3	1.32466e-63	-1.31538	0.487	0.551	3.05467e-59	Tissue_stem_cells	IER3
ATP6V1F	1.64996e-63	-0.839133	0.625	0.61	3.80481e-59	Tissue_stem_cells	ATP6V1F
CLIC1	1.33739e-62	-0.540595	0.903	0.798	3.08402e-58	Tissue_stem_cells	CLIC1
HERPUD1	1.22248e-61	-1.14713	0.674	0.641	2.81903e-57	Tissue_stem_cells	HERPUD1
CEBPB	1.86797e-61	-1.10915	0.627	0.595	4.30755e-57	Tissue_stem_cells	CEBPB
C4orf48	2.81377e-61	-0.435616	0.221	0.372	6.48855e-57	Tissue_stem_cells	C4orf48
KLF4	4.73288e-61	-0.714575	0.268	0.401	1.0914e-56	Tissue_stem_cells	KLF4
TMEM70	1.00056e-60	-0.528866	0.216	0.352	2.30729e-56	Tissue_stem_cells	TMEM70
GLRX	1.13204e-60	-0.645295	0.341	0.456	2.61049e-56	Tissue_stem_cells	GLRX
SLC3A2	3.2402e-59	-0.633296	0.45	0.539	7.47189e-55	Tissue_stem_cells	SLC3A2
MYDGF	4.36379e-59	0.250275	0.69	0.515	1.00629e-54	Tissue_stem_cells	MYDGF
IFNGR1	2.81239e-58	-0.750138	0.436	0.513	6.48536e-54	Tissue_stem_cells	IFNGR1
CHD1	6.8708e-58	-0.644111	0.268	0.399	1.58441e-53	Tissue_stem_cells	CHD1
PNP	7.04262e-58	-0.444311	0.14	0.276	1.62403e-53	Tissue_stem_cells	PNP
CNPY3	8.49703e-58	-0.486675	0.262	0.391	1.95942e-53	Tissue_stem_cells	CNPY3
CCDC88A	4.46238e-57	-0.606196	0.263	0.393	1.02903e-52	Tissue_stem_cells	CCDC88A
MCUB	8.19721e-57	-0.471995	0.169	0.305	1.89028e-52	Tissue_stem_cells	MCUB
TGIF1	1.05955e-56	-0.466915	0.177	0.315	2.44333e-52	Tissue_stem_cells	TGIF1
UNC93B1	1.3204e-56	-0.322771	0.118	0.253	3.04485e-52	Tissue_stem_cells	UNC93B1
ATP1B1	1.44392e-56	-0.468609	0.129	0.265	3.32967e-52	Tissue_stem_cells	ATP1B1
ACTR2	1.59421e-56	-0.588252	0.568	0.606	3.67625e-52	Tissue_stem_cells	ACTR2
MAP1LC3B	1.7896e-56	-0.605194	0.571	0.609	4.12682e-52	Tissue_stem_cells	MAP1LC3B
TMBIM6	4.53535e-56	-0.458592	0.866	0.754	1.04585e-51	Tissue_stem_cells	TMBIM6
PPP1R18	8.63592e-56	-0.536239	0.237	0.368	1.99144e-51	Tissue_stem_cells	PPP1R18
CDC42SE2	1.37696e-55	-0.551585	0.136	0.272	3.17527e-51	Tissue_stem_cells	CDC42SE2
SMCO4	1.5647e-55	-0.327946	0.144	0.279	3.6082e-51	Tissue_stem_cells	SMCO4
CFL1	2.55947e-55	-0.391143	0.94	0.837	5.90213e-51	Tissue_stem_cells	CFL1
STMN1	4.69157e-55	-0.805826	0.204	0.336	1.08188e-50	Tissue_stem_cells	STMN1
RNF213	1.60332e-54	-0.831843	0.327	0.451	3.69725e-50	Tissue_stem_cells	RNF213
PRR13	4.94079e-54	-0.551217	0.425	0.516	1.13935e-49	Tissue_stem_cells	PRR13
FRMD4B	8.77418e-54	-0.57492	0.22	0.35	2.02333e-49	Tissue_stem_cells	FRMD4B
ATP6V0D1	1.21729e-53	-0.493987	0.296	0.41	2.80708e-49	Tissue_stem_cells	ATP6V0D1
TMSB4X	1.24779e-53	-0.466854	0.995	0.957	2.8774e-49	Tissue_stem_cells	TMSB4X
ZFP36L2	7.00075e-53	-1.25775	0.732	0.735	1.61437e-48	Tissue_stem_cells	ZFP36L2
SERP1	1.38432e-52	-0.537967	0.642	0.639	3.19225e-48	Tissue_stem_cells	SERP1
SERPINB1	2.50873e-52	-0.688642	0.468	0.53	5.78514e-48	Tissue_stem_cells	SERPINB1
APOC1	2.95088e-52	-2.3488	0.167	0.282	6.80474e-48	Tissue_stem_cells	APOC1
IRF1	7.58491e-52	-0.994616	0.42	0.52	1.74908e-47	Tissue_stem_cells	IRF1
ASAH1	8.149e-52	-0.781436	0.491	0.524	1.87916e-47	Tissue_stem_cells	ASAH1
VASP	4.18293e-51	-0.530172	0.31	0.425	9.64583e-47	Tissue_stem_cells	VASP
TPP1	7.06878e-51	-0.395813	0.17	0.3	1.63006e-46	Tissue_stem_cells	TPP1
NUP214	8.35239e-51	-0.352032	0.124	0.25	1.92606e-46	Tissue_stem_cells	NUP214
BTG2	1.51024e-50	-0.789658	0.515	0.593	3.48261e-46	Tissue_stem_cells	BTG2
CCNL1	2.36161e-50	-0.716913	0.425	0.529	5.44588e-46	Tissue_stem_cells	CCNL1
WIPF1	4.86616e-50	-0.523219	0.194	0.325	1.12214e-45	Tissue_stem_cells	WIPF1
PLXDC2	6.94918e-50	0.265279	0.473	0.332	1.60248e-45	Tissue_stem_cells	PLXDC2
RNF130	2.23923e-49	-0.631383	0.416	0.467	5.16366e-45	Tissue_stem_cells	RNF130
DRAM2	1.05099e-48	-0.371547	0.188	0.314	2.42359e-44	Tissue_stem_cells	DRAM2
LACTB	7.38887e-48	-0.453871	0.247	0.364	1.70387e-43	Tissue_stem_cells	LACTB
DDX21	2.01331e-47	-0.668811	0.517	0.571	4.6427e-43	Tissue_stem_cells	DDX21
PPP1R15B	2.38257e-47	-0.390495	0.129	0.25	5.4942e-43	Tissue_stem_cells	PPP1R15B
ABCA1	4.70896e-47	-0.46928	0.168	0.286	1.08589e-42	Tissue_stem_cells	ABCA1
FOS	6.92268e-47	0.264387	0.898	0.821	1.59637e-42	Tissue_stem_cells	FOS
AP1S2	7.06742e-47	-0.55731	0.297	0.402	1.62975e-42	Tissue_stem_cells	AP1S2
DDX3X	1.44782e-46	-0.709133	0.516	0.577	3.33867e-42	Tissue_stem_cells	DDX3X
KCTD12	1.62117e-46	-0.396835	0.144	0.265	3.73841e-42	Tissue_stem_cells	KCTD12
FTH1	1.96999e-45	-1.50559	0.999	0.96	4.5428e-41	Tissue_stem_cells	FTH1
ELL2	2.08406e-44	-0.426613	0.139	0.256	4.80584e-40	Tissue_stem_cells	ELL2
LRRFIP1	1.24905e-43	-0.553803	0.686	0.68	2.88031e-39	Tissue_stem_cells	LRRFIP1
AKIRIN2	4.91871e-43	-0.435258	0.217	0.331	1.13425e-38	Tissue_stem_cells	AKIRIN2
PDXK	9.45007e-43	-0.51947	0.275	0.376	2.17919e-38	Tissue_stem_cells	PDXK
NAGK	1.00695e-42	-0.50086	0.337	0.424	2.32202e-38	Tissue_stem_cells	NAGK
H2AFV	1.19717e-42	-0.55459	0.47	0.541	2.76068e-38	Tissue_stem_cells	H2AFV
H2AFZ	1.67119e-42	-0.668507	0.74	0.711	3.85377e-38	Tissue_stem_cells	H2AFZ
DSE	1.94353e-42	-0.410317	0.178	0.29	4.48178e-38	Tissue_stem_cells	DSE
CDC42SE1	3.45349e-42	-0.492266	0.236	0.35	7.96374e-38	Tissue_stem_cells	CDC42SE1
USF2	1.01498e-41	-0.460721	0.313	0.41	2.34055e-37	Tissue_stem_cells	USF2
MIDN	1.11774e-41	-0.574424	0.291	0.4	2.5775e-37	Tissue_stem_cells	MIDN
EIF4EBP1	1.52941e-41	-0.399213	0.226	0.335	3.52681e-37	Tissue_stem_cells	EIF4EBP1
TWF2	4.38227e-41	-0.435825	0.314	0.409	1.01055e-36	Tissue_stem_cells	TWF2
GTF2B	8.11555e-41	-0.551426	0.286	0.391	1.87145e-36	Tissue_stem_cells	GTF2B
MGAT1	1.48403e-40	-0.485157	0.332	0.425	3.42216e-36	Tissue_stem_cells	MGAT1
TCIRG1	2.61043e-40	-0.354297	0.167	0.28	6.01966e-36	Tissue_stem_cells	TCIRG1
ERO1A	8.28934e-39	-0.463795	0.156	0.261	1.91152e-34	Tissue_stem_cells	ERO1A
SHKBP1	7.86022e-38	-0.314638	0.157	0.264	1.81257e-33	Tissue_stem_cells	SHKBP1
ARPC1B	1.01743e-37	-0.464169	0.579	0.582	2.34619e-33	Tissue_stem_cells	ARPC1B
USP15	2.34798e-37	-0.618557	0.342	0.439	5.41444e-33	Tissue_stem_cells	USP15
SCAMP2	2.70723e-37	-0.403817	0.291	0.392	6.24288e-33	Tissue_stem_cells	SCAMP2
LGALS3	3.79716e-37	-0.333547	0.906	0.658	8.75626e-33	Tissue_stem_cells	LGALS3
MIS18BP1	3.8262e-37	-0.491852	0.215	0.32	8.82321e-33	Tissue_stem_cells	MIS18BP1
MYO9B	4.70079e-36	-0.381895	0.154	0.259	1.084e-31	Tissue_stem_cells	MYO9B
GABARAPL1	8.4484e-35	-0.532234	0.238	0.336	1.9482e-30	Tissue_stem_cells	GABARAPL1
HNRNPU	3.89578e-34	-0.605759	0.721	0.696	8.98367e-30	Tissue_stem_cells	HNRNPU
PAK2	7.43383e-34	-0.483691	0.504	0.548	1.71424e-29	Tissue_stem_cells	PAK2
SLC4A7	2.52465e-33	-0.418119	0.17	0.269	5.82183e-29	Tissue_stem_cells	SLC4A7
ATP5F1E	2.54034e-33	-0.26565	0.955	0.853	5.85802e-29	Tissue_stem_cells	ATP5F1E
RIT1	4.79397e-33	-0.362839	0.206	0.304	1.10549e-28	Tissue_stem_cells	RIT1
FGL2	7.72254e-33	0.261676	0.535	0.386	1.78082e-28	Tissue_stem_cells	FGL2
CAPZA1	2.73379e-32	-0.474873	0.386	0.464	6.30412e-28	Tissue_stem_cells	CAPZA1
RB1	6.34511e-32	-0.404279	0.197	0.29	1.46318e-27	Tissue_stem_cells	RB1
BIRC3	1.27771e-31	-0.752823	0.18	0.272	2.94639e-27	Tissue_stem_cells	BIRC3
FUOM	1.48276e-31	-0.331662	0.188	0.282	3.41925e-27	Tissue_stem_cells	FUOM
PPP1CA	1.79818e-31	-0.432585	0.392	0.466	4.1466e-27	Tissue_stem_cells	PPP1CA
FNBP1	3.00723e-31	-0.482217	0.237	0.333	6.93468e-27	Tissue_stem_cells	FNBP1
HIGD2A	6.27105e-31	-0.46165	0.548	0.569	1.4461e-26	Tissue_stem_cells	HIGD2A
CFLAR	7.68601e-31	-0.537935	0.351	0.435	1.77239e-26	Tissue_stem_cells	CFLAR
RPS29	1.41903e-30	-0.351356	0.938	0.862	3.27229e-26	Tissue_stem_cells	RPS29
CSTB	1.93203e-30	-1.99554	0.802	0.697	4.45526e-26	Tissue_stem_cells	CSTB
CCL5	3.7242e-30	-1.64908	0.213	0.291	8.58801e-26	Tissue_stem_cells	CCL5
USP3	4.92931e-30	-0.358673	0.165	0.26	1.1367e-25	Tissue_stem_cells	USP3
LPCAT2	7.48532e-30	-0.290818	0.159	0.251	1.72612e-25	Tissue_stem_cells	LPCAT2
AMD1	1.11096e-29	-0.551134	0.366	0.444	2.56188e-25	Tissue_stem_cells	AMD1
TKT	3.25104e-29	-0.554707	0.45	0.485	7.4969e-25	Tissue_stem_cells	TKT
APOE	6.7527e-29	0.578186	0.472	0.361	1.55717e-24	Tissue_stem_cells	APOE
TUBA4A	7.44821e-29	-0.821466	0.238	0.318	1.71756e-24	Tissue_stem_cells	TUBA4A
CCNH	8.91821e-29	-0.497998	0.256	0.343	2.05654e-24	Tissue_stem_cells	CCNH
BLVRB	1.56721e-28	-0.847232	0.53	0.513	3.61399e-24	Tissue_stem_cells	BLVRB
HNRNPA2B1	2.15751e-28	-0.426273	0.906	0.837	4.97522e-24	Tissue_stem_cells	HNRNPA2B1
IDH2	3.15226e-28	-0.370112	0.191	0.282	7.26912e-24	Tissue_stem_cells	IDH2
ARF6	4.03752e-28	-0.486143	0.299	0.385	9.31052e-24	Tissue_stem_cells	ARF6
PPT1	4.3399e-28	-0.46764	0.317	0.379	1.00078e-23	Tissue_stem_cells	PPT1
PTPN1	6.09585e-28	-0.412565	0.285	0.371	1.4057e-23	Tissue_stem_cells	PTPN1
PSAP	3.02559e-27	-0.794005	0.864	0.686	6.97702e-23	Tissue_stem_cells	PSAP
IER5	3.55258e-27	-0.552672	0.251	0.33	8.19225e-23	Tissue_stem_cells	IER5
MGST2	1.22205e-26	-0.33832	0.247	0.333	2.81806e-22	Tissue_stem_cells	MGST2
CMTM6	1.2312e-26	-0.439833	0.36	0.423	2.83914e-22	Tissue_stem_cells	CMTM6
AKAP13	2.19335e-26	-0.613207	0.497	0.535	5.05788e-22	Tissue_stem_cells	AKAP13
ARL6IP1	2.41123e-26	-0.392682	0.29	0.373	5.56029e-22	Tissue_stem_cells	ARL6IP1
RALA	1.83002e-25	-0.473218	0.322	0.384	4.22002e-21	Tissue_stem_cells	RALA
TNFAIP8	4.88506e-25	-0.482412	0.215	0.3	1.1265e-20	Tissue_stem_cells	TNFAIP8
HIST1H4C	7.66202e-25	-0.289647	0.505	0.375	1.76686e-20	Tissue_stem_cells	HIST1H4C
UBE2D1	7.82633e-25	-0.319782	0.257	0.34	1.80475e-20	Tissue_stem_cells	UBE2D1
EIF4A3	8.32863e-25	-0.633872	0.345	0.4	1.92058e-20	Tissue_stem_cells	EIF4A3
CDC42	9.40871e-25	-0.327677	0.82	0.735	2.16965e-20	Tissue_stem_cells	CDC42
RNPEPL1	1.50785e-24	-0.311055	0.179	0.263	3.47711e-20	Tissue_stem_cells	RNPEPL1
DNAJB6	2.13531e-24	-0.512174	0.496	0.525	4.92404e-20	Tissue_stem_cells	DNAJB6
HIF1A	2.64492e-24	-0.482659	0.426	0.476	6.0992e-20	Tissue_stem_cells	HIF1A
FXYD5	4.1162e-24	-0.381718	0.737	0.687	9.49196e-20	Tissue_stem_cells	FXYD5
JUNB	4.36266e-24	-0.39403	0.859	0.827	1.00603e-19	Tissue_stem_cells	JUNB
PNRC1	4.76636e-24	-0.391847	0.913	0.844	1.09912e-19	Tissue_stem_cells	PNRC1
ATP1B3	5.64249e-24	-0.809653	0.468	0.49	1.30116e-19	Tissue_stem_cells	ATP1B3
H3F3B	1.34088e-23	-0.319257	0.991	0.938	3.09206e-19	Tissue_stem_cells	H3F3B
RAB32	1.58761e-23	-0.392637	0.315	0.377	3.66102e-19	Tissue_stem_cells	RAB32
UBE2S	2.67618e-23	-0.605152	0.347	0.416	6.17128e-19	Tissue_stem_cells	UBE2S
PARP1	8.10301e-23	-0.351949	0.231	0.313	1.86856e-18	Tissue_stem_cells	PARP1
MALAT1	8.45406e-23	-0.595151	0.999	0.997	1.94951e-18	Tissue_stem_cells	MALAT1
BRI3	1.05244e-22	-0.555209	0.785	0.647	2.42692e-18	Tissue_stem_cells	BRI3
TMED5	1.20628e-22	-0.332181	0.251	0.332	2.78168e-18	Tissue_stem_cells	TMED5
RAB8B	4.05885e-22	-0.410356	0.259	0.336	9.35971e-18	Tissue_stem_cells	RAB8B
PPP1R15A	2.00372e-21	-0.521489	0.668	0.659	4.62058e-17	Tissue_stem_cells	PPP1R15A
DNMT1	4.13085e-21	-0.376419	0.194	0.269	9.52573e-17	Tissue_stem_cells	DNMT1
SLC25A5	4.66801e-21	-0.425805	0.669	0.62	1.07644e-16	Tissue_stem_cells	SLC25A5
DBI	1.07965e-20	-0.573502	0.72	0.63	2.48968e-16	Tissue_stem_cells	DBI
CISD2	1.14057e-20	-0.266814	0.249	0.327	2.63016e-16	Tissue_stem_cells	CISD2
AGFG1	1.59324e-20	-0.275993	0.183	0.259	3.67402e-16	Tissue_stem_cells	AGFG1
RAP1A	2.50869e-20	-0.354544	0.418	0.468	5.78503e-16	Tissue_stem_cells	RAP1A
VSIR	3.2255e-20	-0.385402	0.273	0.341	7.438e-16	Tissue_stem_cells	VSIR
DNAJA1	3.62336e-20	-0.625675	0.721	0.672	8.35548e-16	Tissue_stem_cells	DNAJA1
SELENOK	1.31559e-19	-0.653103	0.673	0.616	3.03375e-15	Tissue_stem_cells	SELENOK
MT-CO2	2.90232e-19	-0.396497	0.999	0.977	6.69274e-15	Tissue_stem_cells	MT-CO2
MOB1A	7.0374e-19	-0.361834	0.421	0.466	1.62283e-14	Tissue_stem_cells	MOB1A
ZFP36	1.04112e-18	-0.334293	0.769	0.76	2.40081e-14	Tissue_stem_cells	ZFP36
HLA-A	1.62864e-18	-0.361795	0.979	0.916	3.75565e-14	Tissue_stem_cells	HLA-A
GPCPD1	3.23347e-18	-0.365558	0.24	0.306	7.45637e-14	Tissue_stem_cells	GPCPD1
TNFSF13B	5.63789e-18	-0.294427	0.23	0.301	1.3001e-13	Tissue_stem_cells	TNFSF13B
ETF1	6.05047e-18	-0.293323	0.262	0.329	1.39524e-13	Tissue_stem_cells	ETF1
CELF2	7.13875e-18	-0.465217	0.261	0.327	1.6462e-13	Tissue_stem_cells	CELF2
PTPN2	1.04855e-17	-0.350111	0.292	0.358	2.41796e-13	Tissue_stem_cells	PTPN2
SMS	1.73362e-17	-0.29511	0.285	0.346	3.99772e-13	Tissue_stem_cells	SMS
NUFIP2	2.03173e-17	-0.448191	0.313	0.375	4.68518e-13	Tissue_stem_cells	NUFIP2
PPP4C	2.03333e-17	-0.351083	0.355	0.403	4.68886e-13	Tissue_stem_cells	PPP4C
UBE2R2	7.16395e-17	-0.286663	0.322	0.38	1.65201e-12	Tissue_stem_cells	UBE2R2
RSRP1	1.51127e-16	-0.735027	0.534	0.551	3.48498e-12	Tissue_stem_cells	RSRP1
AAK1	1.58264e-16	-0.491348	0.277	0.338	3.64956e-12	Tissue_stem_cells	AAK1
YWHAZ	2.0423e-16	-0.430485	0.751	0.696	4.70954e-12	Tissue_stem_cells	YWHAZ
SNHG15	2.39019e-16	-0.349584	0.219	0.282	5.51177e-12	Tissue_stem_cells	SNHG15
HMGN1	2.55797e-16	-0.394178	0.593	0.592	5.89867e-12	Tissue_stem_cells	HMGN1
ZFAND5	2.70297e-16	-0.555592	0.48	0.49	6.23305e-12	Tissue_stem_cells	ZFAND5
TAF10	5.21651e-16	-0.338291	0.454	0.487	1.20293e-11	Tissue_stem_cells	TAF10
COX5A	8.33771e-16	-0.355953	0.625	0.583	1.92268e-11	Tissue_stem_cells	COX5A
SMCHD1	9.73049e-16	-0.619172	0.305	0.36	2.24385e-11	Tissue_stem_cells	SMCHD1
UBE2D3	9.99922e-16	-0.376554	0.678	0.635	2.30582e-11	Tissue_stem_cells	UBE2D3
NANS	1.51805e-15	-0.283156	0.341	0.396	3.50061e-11	Tissue_stem_cells	NANS
ACAA2	1.52134e-15	-0.257725	0.224	0.287	3.50821e-11	Tissue_stem_cells	ACAA2
TAOK3	1.62607e-15	-0.353249	0.297	0.358	3.74971e-11	Tissue_stem_cells	TAOK3
RAB5IF	2.905e-15	-0.267875	0.259	0.32	6.69893e-11	Tissue_stem_cells	RAB5IF
LGMN	3.88e-15	-0.591659	0.434	0.3	8.94729e-11	Tissue_stem_cells	LGMN
SFPQ	4.58707e-15	-0.516858	0.613	0.606	1.05778e-10	Tissue_stem_cells	SFPQ
ACTR3	5.23504e-15	-0.401821	0.588	0.567	1.2072e-10	Tissue_stem_cells	ACTR3
CSRNP1	9.48539e-15	-0.286684	0.204	0.268	2.18733e-10	Tissue_stem_cells	CSRNP1
RBM8A	1.11072e-14	-0.388455	0.621	0.611	2.56132e-10	Tissue_stem_cells	RBM8A
SEC14L1	1.35357e-14	-0.269511	0.239	0.303	3.12133e-10	Tissue_stem_cells	SEC14L1
GADD45B	2.97433e-14	-0.360636	0.738	0.694	6.85882e-10	Tissue_stem_cells	GADD45B
PPP2R5C	4.90277e-14	-0.611508	0.281	0.335	1.13058e-09	Tissue_stem_cells	PPP2R5C
ATG3	9.97381e-14	-0.307137	0.387	0.423	2.29996e-09	Tissue_stem_cells	ATG3
NECAP2	1.08779e-13	-0.277803	0.217	0.277	2.50844e-09	Tissue_stem_cells	NECAP2
ZFYVE16	1.30837e-13	-0.337021	0.251	0.308	3.01711e-09	Tissue_stem_cells	ZFYVE16
ATP13A3	1.69269e-13	-0.402136	0.221	0.275	3.90335e-09	Tissue_stem_cells	ATP13A3
NASP	1.85184e-13	-0.432455	0.329	0.376	4.27035e-09	Tissue_stem_cells	NASP
HLA-F	2.45881e-13	-0.512819	0.403	0.443	5.67001e-09	Tissue_stem_cells	HLA-F
BRD2	2.90481e-13	-0.558868	0.373	0.418	6.6985e-09	Tissue_stem_cells	BRD2
KRAS	4.3241e-13	-0.352821	0.319	0.37	9.97138e-09	Tissue_stem_cells	KRAS
GLIPR2	6.50153e-13	-0.468654	0.339	0.364	1.49925e-08	Tissue_stem_cells	GLIPR2
ID2	8.58492e-13	-0.626584	0.375	0.414	1.97968e-08	Tissue_stem_cells	ID2
PABPC4	1.15788e-12	-0.30166	0.287	0.336	2.67007e-08	Tissue_stem_cells	PABPC4
AP2S1	1.16569e-12	-0.395017	0.596	0.545	2.68808e-08	Tissue_stem_cells	AP2S1
SUB1	1.69707e-12	-0.347532	0.773	0.701	3.91344e-08	Tissue_stem_cells	SUB1
HNRNPF	2.0283e-12	-0.367959	0.524	0.525	4.67725e-08	Tissue_stem_cells	HNRNPF
MAFG	2.05801e-12	-0.252291	0.205	0.261	4.74578e-08	Tissue_stem_cells	MAFG
RANBP2	2.46205e-12	-0.324391	0.201	0.256	5.67749e-08	Tissue_stem_cells	RANBP2
LEPROTL1	2.74635e-12	-0.583178	0.346	0.388	6.33307e-08	Tissue_stem_cells	LEPROTL1
PGP	2.8015e-12	-0.301402	0.29	0.342	6.46027e-08	Tissue_stem_cells	PGP
PTBP3	3.30679e-12	-0.270013	0.199	0.257	7.62545e-08	Tissue_stem_cells	PTBP3
CTSD	3.8177e-12	-1.35832	0.795	0.651	8.80362e-08	Tissue_stem_cells	CTSD
ARPC5L	5.6423e-12	-0.503383	0.348	0.388	1.30111e-07	Tissue_stem_cells	ARPC5L
IDI1	1.26731e-11	-0.35333	0.231	0.277	2.92241e-07	Tissue_stem_cells	IDI1
SPCS3	1.39097e-11	-0.339298	0.483	0.498	3.20758e-07	Tissue_stem_cells	SPCS3
ING2	1.4582e-11	-0.292034	0.216	0.266	3.36261e-07	Tissue_stem_cells	ING2
CMC2	1.76909e-11	-0.28584	0.233	0.283	4.07953e-07	Tissue_stem_cells	CMC2
HMGB2	2.67239e-11	-0.617486	0.329	0.364	6.16254e-07	Tissue_stem_cells	HMGB2
KIAA1551	2.78655e-11	-0.701339	0.292	0.33	6.42578e-07	Tissue_stem_cells	KIAA1551
ETS2	4.50921e-11	-0.362419	0.41	0.434	1.03982e-06	Tissue_stem_cells	ETS2
STX4	1.29745e-10	-0.268951	0.227	0.275	2.99192e-06	Tissue_stem_cells	STX4
SNX2	1.43481e-10	-0.309021	0.433	0.438	3.30868e-06	Tissue_stem_cells	SNX2
C1orf56	2.1925e-10	-0.398132	0.212	0.259	5.05592e-06	Tissue_stem_cells	C1orf56
PPP1R10	2.93343e-10	-0.545483	0.427	0.45	6.7645e-06	Tissue_stem_cells	PPP1R10
RBPJ	3.12277e-10	-0.387157	0.414	0.435	7.2011e-06	Tissue_stem_cells	RBPJ
IQGAP1	3.13853e-10	-0.408263	0.582	0.566	7.23744e-06	Tissue_stem_cells	IQGAP1
MAT2A	1.39298e-09	-0.286172	0.219	0.265	3.21221e-05	Tissue_stem_cells	MAT2A
NSD3	2.25747e-09	-0.266979	0.516	0.424	5.20573e-05	Tissue_stem_cells	NSD3
TUBGCP2	2.8436e-09	-0.252485	0.258	0.304	6.55734e-05	Tissue_stem_cells	TUBGCP2
TOP1	3.27699e-09	-0.348519	0.479	0.489	7.55673e-05	Tissue_stem_cells	TOP1
RAB8A	3.38189e-09	-0.260139	0.34	0.38	7.79864e-05	Tissue_stem_cells	RAB8A
NXT1	3.68598e-09	-0.279605	0.302	0.343	8.49986e-05	Tissue_stem_cells	NXT1
ITSN2	4.07922e-09	-0.314637	0.266	0.309	9.40669e-05	Tissue_stem_cells	ITSN2
NRBF2	4.18177e-09	-0.273151	0.306	0.343	9.64316e-05	Tissue_stem_cells	NRBF2
SRSF7	5.81295e-09	-0.748835	0.675	0.641	0.000134047	Tissue_stem_cells	SRSF7
CTSL	1.07442e-08	-1.49472	0.589	0.487	0.000247762	Tissue_stem_cells	CTSL
CDKN1A	1.34343e-08	-0.266303	0.344	0.384	0.000309795	Tissue_stem_cells	CDKN1A
C6orf62	1.38907e-08	-0.302096	0.255	0.296	0.000320319	Tissue_stem_cells	C6orf62
GSTK1	1.56063e-08	-0.403424	0.568	0.54	0.000359881	Tissue_stem_cells	GSTK1
PSMB9	1.78944e-08	-0.444597	0.465	0.484	0.000412646	Tissue_stem_cells	PSMB9
QKI	2.08603e-08	-0.313594	0.479	0.476	0.000481039	Tissue_stem_cells	QKI
KMT2C	3.70646e-08	-0.327238	0.207	0.251	0.00085471	Tissue_stem_cells	KMT2C
SOD2	5.16965e-08	-0.39719	0.477	0.479	0.00119212	Tissue_stem_cells	SOD2
BHLHE40	5.79566e-08	-0.2904	0.228	0.27	0.00133648	Tissue_stem_cells	BHLHE40
PLSCR1	8.63245e-08	-0.350713	0.463	0.456	0.00199064	Tissue_stem_cells	PLSCR1
PDCD4	1.08438e-07	-0.44018	0.296	0.327	0.00250059	Tissue_stem_cells	PDCD4
DDX5	1.34727e-07	-0.352447	0.916	0.831	0.0031068	Tissue_stem_cells	DDX5
TGFB1	1.77777e-07	-0.331753	0.47	0.488	0.00409953	Tissue_stem_cells	TGFB1
VPS35	1.78721e-07	-0.259549	0.422	0.436	0.00412131	Tissue_stem_cells	VPS35
SARAF	2.06991e-07	-0.389567	0.78	0.709	0.00477322	Tissue_stem_cells	SARAF
UBE2A	2.47189e-07	-0.251025	0.353	0.383	0.00570017	Tissue_stem_cells	UBE2A
LAP3	2.52823e-07	-0.282036	0.462	0.462	0.00583009	Tissue_stem_cells	LAP3
ARID5A	2.64085e-07	-0.286798	0.279	0.316	0.0060898	Tissue_stem_cells	ARID5A
PNPLA8	3.95052e-07	-0.27723	0.293	0.326	0.0091099	Tissue_stem_cells	PNPLA8
IL32	4.42698e-07	-1.05613	0.422	0.304	0.0102086	Tissue_stem_cells	IL32
GPNMB	4.55449e-07	-0.45392	0.44	0.318	0.0105026	Tissue_stem_cells	GPNMB
SNRPB	5.23387e-07	-0.297393	0.543	0.529	0.0120693	Tissue_stem_cells	SNRPB
CYCS	5.96717e-07	-0.505096	0.561	0.529	0.0137603	Tissue_stem_cells	CYCS
NPC2	7.41718e-07	-0.464116	0.844	0.663	0.017104	Tissue_stem_cells	NPC2
ZEB2	7.75391e-07	-0.435751	0.498	0.481	0.0178805	Tissue_stem_cells	ZEB2
BASP1	1.04976e-06	-0.555552	0.342	0.349	0.0242075	Tissue_stem_cells	BASP1
RAB5C	1.11161e-06	-0.273164	0.548	0.504	0.0256337	Tissue_stem_cells	RAB5C
KMT2E	1.13255e-06	-0.255732	0.624	0.533	0.0261165	Tissue_stem_cells	KMT2E
PAIP2	1.25108e-06	-0.292844	0.493	0.503	0.0288499	Tissue_stem_cells	PAIP2
ERICH1	1.44025e-06	-0.349468	0.27	0.304	0.0332121	Tissue_stem_cells	ERICH1
ENY2	1.62792e-06	-0.294511	0.601	0.571	0.0375398	Tissue_stem_cells	ENY2
CTSC	1.97597e-06	-0.332483	0.503	0.504	0.0455659	Tissue_stem_cells	CTSC
MAP3K2	2.17387e-06	-0.272961	0.264	0.298	0.0501295	Tissue_stem_cells	MAP3K2
CMTM3	2.35284e-06	-0.278549	0.281	0.306	0.0542565	Tissue_stem_cells	CMTM3
CORO1B	2.40364e-06	-0.279774	0.329	0.353	0.055428	Tissue_stem_cells	CORO1B
PPP1R2	2.72245e-06	-0.452843	0.448	0.46	0.0627797	Tissue_stem_cells	PPP1R2
TALDO1	2.77201e-06	-0.360794	0.626	0.548	0.0639225	Tissue_stem_cells	TALDO1
G3BP2	2.95664e-06	-0.349853	0.398	0.418	0.06818	Tissue_stem_cells	G3BP2
PCF11	3.48686e-06	-0.31813	0.234	0.267	0.080407	Tissue_stem_cells	PCF11
GNAI3	4.252e-06	-0.290143	0.369	0.39	0.0980511	Tissue_stem_cells	GNAI3
NEU1	4.77815e-06	-0.250281	0.233	0.267	0.110184	Tissue_stem_cells	NEU1
MT-CO3	5.07281e-06	-0.344878	0.998	0.976	0.116979	Tissue_stem_cells	MT-CO3
TLE4	6.56335e-06	-0.359931	0.227	0.261	0.151351	Tissue_stem_cells	TLE4
WNK1	1.03788e-05	-0.313238	0.272	0.302	0.239334	Tissue_stem_cells	WNK1
PRPF38B	1.34316e-05	-0.445038	0.411	0.423	0.309733	Tissue_stem_cells	PRPF38B
DAZAP2	1.46072e-05	-0.291964	0.431	0.445	0.336842	Tissue_stem_cells	DAZAP2
KANSL1	1.51811e-05	-0.273039	0.315	0.262	0.350076	Tissue_stem_cells	KANSL1
KLF3	2.97202e-05	-0.264616	0.383	0.401	0.685349	Tissue_stem_cells	KLF3
ZNF706	3.45711e-05	-0.26789	0.62	0.568	0.797209	Tissue_stem_cells	ZNF706
TOB1	5.91368e-05	-0.310925	0.357	0.301	1	Tissue_stem_cells	TOB1
NOP10	5.93258e-05	-0.310244	0.652	0.579	1	Tissue_stem_cells	NOP10
BNIP3L	6.67536e-05	-0.409152	0.604	0.534	1	Tissue_stem_cells	BNIP3L
TRIM38	7.92595e-05	-0.264932	0.257	0.283	1	Tissue_stem_cells	TRIM38
PARP14	9.04686e-05	-0.310539	0.299	0.324	1	Tissue_stem_cells	PARP14
ETS1	0.000113753	-0.503652	0.255	0.197	1	Tissue_stem_cells	ETS1
ANKRD12	0.000116249	-0.314453	0.676	0.581	1	Tissue_stem_cells	ANKRD12
CDKN1B	0.000124341	-0.300102	0.305	0.329	1	Tissue_stem_cells	CDKN1B
FUS	0.000126082	-0.518848	0.709	0.658	1	Tissue_stem_cells	FUS
RNF19A	0.000128579	-0.591842	0.3	0.312	1	Tissue_stem_cells	RNF19A
GSPT1	0.000132927	-0.288599	0.391	0.402	1	Tissue_stem_cells	GSPT1
NCL	0.000136158	-0.284206	0.86	0.763	1	Tissue_stem_cells	NCL
SELENOP	0.000185192	-1.40184	0.347	0.269	1	Tissue_stem_cells	SELENOP
DNTTIP2	0.000215601	-0.287695	0.368	0.379	1	Tissue_stem_cells	DNTTIP2
NKTR	0.00027052	-0.389259	0.377	0.318	1	Tissue_stem_cells	NKTR
HNRNPH1	0.000277295	-0.473968	0.548	0.536	1	Tissue_stem_cells	HNRNPH1
WSB1	0.000329755	-0.464848	0.53	0.503	1	Tissue_stem_cells	WSB1
YPEL5	0.000343471	-0.408164	0.475	0.464	1	Tissue_stem_cells	YPEL5
MSN	0.000405403	-0.318413	0.585	0.535	1	Tissue_stem_cells	MSN
SP110	0.000589264	-0.334513	0.347	0.357	1	Tissue_stem_cells	SP110
TRA2B	0.000663257	-0.410698	0.428	0.431	1	Tissue_stem_cells	TRA2B
SLC25A37	0.00108285	-0.286112	0.337	0.284	1	Tissue_stem_cells	SLC25A37
DNAJB1	0.00125591	-0.639714	0.485	0.474	1	Tissue_stem_cells	DNAJB1
JMJD1C	0.00153123	-0.399256	0.504	0.48	1	Tissue_stem_cells	JMJD1C
HNRNPAB	0.00182557	-0.324304	0.533	0.51	1	Tissue_stem_cells	HNRNPAB
HSP90AA1	0.00182658	-0.510786	0.963	0.862	1	Tissue_stem_cells	HSP90AA1
IGKC	0.00294717	-5.02625	0.45	0.444	1	Tissue_stem_cells	IGKC
CBX3	0.00683183	-0.268242	0.507	0.496	1	Tissue_stem_cells	CBX3
ITPR2	0.00689129	-0.272949	0.255	0.268	1	Tissue_stem_cells	ITPR2
GPBP1	0.00803713	-0.307521	0.513	0.45	1	Tissue_stem_cells	GPBP1
TMEM123	0.00855232	-0.252024	0.448	0.434	1	Tissue_stem_cells	TMEM123
SYAP1	0.00898095	-0.35995	0.367	0.361	1	Tissue_stem_cells	SYAP1
CCL5.1	0	4.00945	0.755	0.156	0	T_cells	CCL5
GZMK	0	3.76736	0.599	0.067	0	T_cells	GZMK
CD69.1	0	3.49863	0.753	0.188	0	T_cells	CD69
GZMA	0	3.44947	0.706	0.078	0	T_cells	GZMA
NKG7	0	3.32115	0.524	0.085	0	T_cells	NKG7
CD2	0	3.16897	0.674	0.078	0	T_cells	CD2
IL32.1	0	3.07917	0.714	0.217	0	T_cells	IL32
IL7R	0	2.96364	0.405	0.085	0	T_cells	IL7R
TRBC2	0	2.96108	0.598	0.073	0	T_cells	TRBC2
CST7	0	2.81705	0.572	0.086	0	T_cells	CST7
TRAC	0	2.78947	0.573	0.078	0	T_cells	TRAC
DUSP2.1	0	2.68667	0.685	0.334	0	T_cells	DUSP2
CXCR4.1	0	2.68464	0.781	0.45	0	T_cells	CXCR4
CCL4.1	0	2.58254	0.725	0.444	0	T_cells	CCL4
CD3D	0	2.55165	0.528	0.066	0	T_cells	CD3D
ZFP36L2.1	0	2.4668	0.857	0.702	0	T_cells	ZFP36L2
TRBC1	0	2.40248	0.369	0.046	0	T_cells	TRBC1
CD3G	0	2.36394	0.482	0.054	0	T_cells	CD3G
TSC22D3	0	2.32307	0.768	0.615	0	T_cells	TSC22D3
GZMH	0	2.30218	0.368	0.037	0	T_cells	GZMH
PTPRC.1	0	2.16	0.868	0.524	0	T_cells	PTPRC
LTB	0	2.15526	0.338	0.093	0	T_cells	LTB
CD3E	0	2.15228	0.469	0.054	0	T_cells	CD3E
TNF	0	2.11947	0.353	0.109	0	T_cells	TNF
CTSW	0	2.10496	0.374	0.05	0	T_cells	CTSW
ACAP1	0	2.06132	0.427	0.099	0	T_cells	ACAP1
STK4.1	0	2.03217	0.599	0.404	0	T_cells	STK4
APOBEC3G	0	1.94934	0.434	0.173	0	T_cells	APOBEC3G
ETS1.1	0	1.85619	0.451	0.14	0	T_cells	ETS1
TUBA4A.1	0	1.85596	0.487	0.26	0	T_cells	TUBA4A
GIMAP7.1	0	1.84447	0.462	0.219	0	T_cells	GIMAP7
GZMM	0	1.83159	0.374	0.035	0	T_cells	GZMM
BTG1.1	0	1.81097	0.92	0.845	0	T_cells	BTG1
ITM2A	0	1.78471	0.381	0.138	0	T_cells	ITM2A
DDIT4.1	0	1.77949	0.594	0.459	0	T_cells	DDIT4
SRSF7.1	0	1.77232	0.659	0.642	0	T_cells	SRSF7
CLEC2D	0	1.76531	0.328	0.062	0	T_cells	CLEC2D
STK17A	0	1.7639	0.503	0.305	0	T_cells	STK17A
IRF1.1	0	1.7618	0.615	0.478	0	T_cells	IRF1
TXNIP.1	0	1.73901	0.716	0.667	0	T_cells	TXNIP
CD247	0	1.73214	0.323	0.034	0	T_cells	CD247
CD7	0	1.73133	0.277	0.043	0	T_cells	CD7
SOCS1	0	1.72945	0.375	0.135	0	T_cells	SOCS1
IL2RG	0	1.69311	0.398	0.156	0	T_cells	IL2RG
CORO1A.1	0	1.67749	0.615	0.408	0	T_cells	CORO1A
RAC2.1	0	1.66911	0.519	0.331	0	T_cells	RAC2
LCK	0	1.65562	0.356	0.042	0	T_cells	LCK
RUNX3	0	1.6284	0.324	0.098	0	T_cells	RUNX3
CD52.1	0	1.61617	0.589	0.327	0	T_cells	CD52
ARL4C.1	0	1.56418	0.599	0.367	0	T_cells	ARL4C
SPOCK2	0	1.56267	0.3	0.038	0	T_cells	SPOCK2
SKAP1	0	1.5232	0.315	0.04	0	T_cells	SKAP1
RHOH	0	1.48067	0.325	0.106	0	T_cells	RHOH
SAMD3	0	1.43964	0.265	0.025	0	T_cells	SAMD3
TENT5C	0	1.41849	0.284	0.082	0	T_cells	TENT5C
TBC1D10C	0	1.38953	0.293	0.072	0	T_cells	TBC1D10C
CD96	0	1.38072	0.26	0.029	0	T_cells	CD96
MALAT1.1	0	1.34418	1	0.996	0	T_cells	MALAT1
HLA-A.1	0	1.30808	0.9	0.931	0	T_cells	HLA-A
LAT	0	1.2652	0.264	0.068	0	T_cells	LAT
HLA-C	0	1.2114	0.862	0.915	0	T_cells	HLA-C
HLA-B.1	0	1.18847	0.929	0.915	0	T_cells	HLA-B
MT-CO1.1	0	1.06509	0.995	0.984	0	T_cells	MT-CO1
HLA-E.1	0	0.972623	0.822	0.856	0	T_cells	HLA-E
B2M.1	0	0.765703	0.986	0.989	0	T_cells	B2M
TMEM179B	0	-0.303829	0.115	0.507	0	T_cells	TMEM179B
CYC1	0	-0.31121	0.109	0.488	0	T_cells	CYC1
IFNAR1	0	-0.311545	0.079	0.437	0	T_cells	IFNAR1
LAMTOR5	0	-0.314714	0.173	0.607	0	T_cells	LAMTOR5
TXNDC17	0	-0.325657	0.136	0.543	0	T_cells	TXNDC17
LSM5	0	-0.327438	0.096	0.462	0	T_cells	LSM5
VPS35.1	0	-0.33267	0.125	0.516	0	T_cells	VPS35
ZNHIT1.1	0	-0.334036	0.176	0.61	0	T_cells	ZNHIT1
DDT	0	-0.34378	0.159	0.579	0	T_cells	DDT
TMEM147	0	-0.345577	0.102	0.502	0	T_cells	TMEM147
ATP6AP1	0	-0.347848	0.078	0.433	0	T_cells	ATP6AP1
ALKBH7	0	-0.353965	0.138	0.55	0	T_cells	ALKBH7
C1orf43	0	-0.354912	0.117	0.518	0	T_cells	C1orf43
TMEM230.1	0	-0.356073	0.139	0.555	0	T_cells	TMEM230
TMED9.1	0	-0.357727	0.16	0.582	0	T_cells	TMED9
NDUFAB1.1	0	-0.361034	0.173	0.608	0	T_cells	NDUFAB1
TIMM8B	0	-0.363314	0.07	0.416	0	T_cells	TIMM8B
MRPL51.1	0	-0.368477	0.161	0.601	0	T_cells	MRPL51
GNPTG	0	-0.371253	0.055	0.388	0	T_cells	GNPTG
ECHS1	0	-0.371752	0.091	0.464	0	T_cells	ECHS1
TIMM13	0	-0.372555	0.07	0.414	0	T_cells	TIMM13
NDUFS4.1	0	-0.374538	0.065	0.402	0	T_cells	NDUFS4
NDUFB5	0	-0.375864	0.104	0.498	0	T_cells	NDUFB5
DNAJC3.1	0	-0.377185	0.12	0.526	0	T_cells	DNAJC3
SAT2	0	-0.377358	0.101	0.504	0	T_cells	SAT2
ATP5MPL	0	-0.378703	0.177	0.635	0	T_cells	ATP5MPL
ATP5MC1.1	0	-0.379075	0.126	0.544	0	T_cells	ATP5MC1
DYNC1I2.1	0	-0.380408	0.099	0.483	0	T_cells	DYNC1I2
SEPT2.1	0	-0.380429	0.135	0.55	0	T_cells	2025-09-02
VPS29	0	-0.380491	0.185	0.63	0	T_cells	VPS29
UQCRC1	0	-0.380625	0.051	0.378	0	T_cells	UQCRC1
NAA20	0	-0.381797	0.085	0.464	0	T_cells	NAA20
YIF1A.1	0	-0.382126	0.07	0.42	0	T_cells	YIF1A
HEXA	0	-0.382518	0.065	0.406	0	T_cells	HEXA
C19orf70.1	0	-0.38633	0.162	0.598	0	T_cells	C19orf70
TMEM205	0	-0.387914	0.051	0.375	0	T_cells	TMEM205
HM13	0	-0.389354	0.126	0.548	0	T_cells	HM13
TMBIM4	0	-0.391749	0.25	0.723	0	T_cells	TMBIM4
FEZ2	0	-0.392114	0.057	0.399	0	T_cells	FEZ2
ATP5MF	0	-0.392388	0.197	0.641	0	T_cells	ATP5MF
ATRAID.1	0	-0.394445	0.156	0.586	0	T_cells	ATRAID
OS9.1	0	-0.394742	0.102	0.509	0	T_cells	OS9
ATP5ME	0	-0.395889	0.202	0.673	0	T_cells	ATP5ME
CTNNB1	0	-0.396808	0.108	0.486	0	T_cells	CTNNB1
RHEB	0	-0.399637	0.157	0.596	0	T_cells	RHEB
NDUFAF3.1	0	-0.399779	0.149	0.59	0	T_cells	NDUFAF3
C1orf122.1	0	-0.399865	0.079	0.445	0	T_cells	C1orf122
ERH.1	0	-0.402396	0.183	0.64	0	T_cells	ERH
ATG3.1	0	-0.404038	0.115	0.497	0	T_cells	ATG3
RAB2A.1	0	-0.405174	0.19	0.667	0	T_cells	RAB2A
NDUFB1	0	-0.406863	0.154	0.597	0	T_cells	NDUFB1
RAB7A	0	-0.408229	0.156	0.594	0	T_cells	RAB7A
EIF3L	0	-0.408973	0.13	0.539	0	T_cells	EIF3L
MRPL40.1	0	-0.409896	0.064	0.421	0	T_cells	MRPL40
RAB10	0	-0.412701	0.095	0.483	0	T_cells	RAB10
MMP24OS	0	-0.417671	0.102	0.489	0	T_cells	MMP24OS
TNFRSF1A.1	0	-0.418253	0.079	0.444	0	T_cells	TNFRSF1A
BSG.1	0	-0.419915	0.214	0.685	0	T_cells	BSG
PRDX6.1	0	-0.421783	0.199	0.651	0	T_cells	PRDX6
NANS.1	0	-0.423912	0.08	0.469	0	T_cells	NANS
CHMP5.1	0	-0.424344	0.121	0.538	0	T_cells	CHMP5
FUCA2	0	-0.427267	0.022	0.327	0	T_cells	FUCA2
CBR1.1	0	-0.430676	0.054	0.383	0	T_cells	CBR1
LAMTOR4	0	-0.43289	0.255	0.727	0	T_cells	LAMTOR4
AP2M1	0	-0.433174	0.163	0.602	0	T_cells	AP2M1
PGLS	0	-0.435035	0.173	0.608	0	T_cells	PGLS
PSMB6	0	-0.437549	0.23	0.708	0	T_cells	PSMB6
LSM3	0	-0.439302	0.111	0.537	0	T_cells	LSM3
ELOC	0	-0.440209	0.182	0.623	0	T_cells	ELOC
SLC39A1.1	0	-0.441235	0.05	0.408	0	T_cells	SLC39A1
MCFD2.1	0	-0.442196	0.043	0.368	0	T_cells	MCFD2
REEP3.1	0	-0.444312	0.054	0.394	0	T_cells	REEP3
RAB1A	0	-0.445392	0.079	0.467	0	T_cells	RAB1A
GADD45GIP1.1	0	-0.447919	0.167	0.63	0	T_cells	GADD45GIP1
SLIRP.1	0	-0.450923	0.068	0.452	0	T_cells	SLIRP
BLVRA	0	-0.451007	0.053	0.388	0	T_cells	BLVRA
LAMP2	0	-0.451021	0.08	0.481	0	T_cells	LAMP2
GINM1.1	0	-0.454725	0.079	0.456	0	T_cells	GINM1
ACADVL	0	-0.454745	0.078	0.444	0	T_cells	ACADVL
NDUFB4.1	0	-0.454912	0.216	0.692	0	T_cells	NDUFB4
OSTC.1	0	-0.459514	0.159	0.602	0	T_cells	OSTC
CCPG1.1	0	-0.46118	0.127	0.538	0	T_cells	CCPG1
NUCB1.1	0	-0.462252	0.1	0.511	0	T_cells	NUCB1
NDUFA11	0	-0.463502	0.184	0.672	0	T_cells	NDUFA11
RNASEH2C.1	0	-0.470108	0.101	0.52	0	T_cells	RNASEH2C
ARL3.1	0	-0.472248	0.038	0.36	0	T_cells	ARL3
SEM1	0	-0.4724	0.232	0.72	0	T_cells	SEM1
PPP1R14B	0	-0.476263	0.191	0.636	0	T_cells	PPP1R14B
PEPD	0	-0.477893	0.064	0.435	0	T_cells	PEPD
WASF2	0	-0.481049	0.208	0.689	0	T_cells	WASF2
PDIA6	0	-0.482621	0.227	0.679	0	T_cells	PDIA6
ST13	0	-0.483062	0.211	0.693	0	T_cells	ST13
POLR2L.1	0	-0.487419	0.222	0.687	0	T_cells	POLR2L
SNX9.1	0	-0.487722	0.039	0.358	0	T_cells	SNX9
BANF1.1	0	-0.488082	0.142	0.592	0	T_cells	BANF1
BRK1.1	0	-0.48948	0.221	0.7	0	T_cells	BRK1
ATP6V0D1.1	0	-0.491291	0.094	0.473	0	T_cells	ATP6V0D1
STX7	0	-0.492376	0.04	0.389	0	T_cells	STX7
TMEM167A	0	-0.494495	0.089	0.503	0	T_cells	TMEM167A
RRBP1.1	0	-0.495216	0.128	0.574	0	T_cells	RRBP1
ARPC1A.1	0	-0.49549	0.044	0.392	0	T_cells	ARPC1A
NDUFB7.1	0	-0.497464	0.182	0.668	0	T_cells	NDUFB7
LAMP1	0	-0.497991	0.152	0.589	0	T_cells	LAMP1
GRINA	0	-0.500263	0.019	0.326	0	T_cells	GRINA
2025-03-02	0	-0.501777	0.068	0.443	0	T_cells	2025-03-02
FLOT1	0	-0.501971	0.075	0.484	0	T_cells	FLOT1
TSPAN3.1	0	-0.502029	0.03	0.371	0	T_cells	TSPAN3
ILK.1	0	-0.502072	0.094	0.476	0	T_cells	ILK
ODF3B	0	-0.50353	0.016	0.312	0	T_cells	ODF3B
PGRMC1.1	0	-0.503628	0.055	0.388	0	T_cells	PGRMC1
NPTN.1	0	-0.504096	0.059	0.418	0	T_cells	NPTN
CEP170	0	-0.504159	0.031	0.34	0	T_cells	CEP170
ATP5PF.1	0	-0.509304	0.303	0.789	0	T_cells	ATP5PF
PCBD1	0	-0.509939	0.044	0.408	0	T_cells	PCBD1
BCAP29.1	0	-0.512561	0.09	0.467	0	T_cells	BCAP29
PRDX5.1	0	-0.513781	0.19	0.68	0	T_cells	PRDX5
UQCRQ.1	0	-0.517325	0.204	0.696	0	T_cells	UQCRQ
LMNA.1	0	-0.519	0.262	0.718	0	T_cells	LMNA
MEF2A	0	-0.519404	0.056	0.417	0	T_cells	MEF2A
NDUFC2.1	0	-0.51964	0.22	0.721	0	T_cells	NDUFC2
LAMTOR2	0	-0.519871	0.096	0.523	0	T_cells	LAMTOR2
PSMB5.1	0	-0.520211	0.081	0.492	0	T_cells	PSMB5
HMGN3.1	0	-0.522223	0.109	0.542	0	T_cells	HMGN3
RTN3	0	-0.522452	0.077	0.495	0	T_cells	RTN3
FIS1.1	0	-0.523525	0.198	0.682	0	T_cells	FIS1
NECTIN2	0	-0.526082	0.004	0.292	0	T_cells	NECTIN2
HDLBP.1	0	-0.526231	0.064	0.457	0	T_cells	HDLBP
COX5B	0	-0.527768	0.343	0.818	0	T_cells	COX5B
PRDX3	0	-0.527986	0.087	0.513	0	T_cells	PRDX3
LRPAP1.1	0	-0.52955	0.175	0.667	0	T_cells	LRPAP1
H2AFJ.1	0	-0.531488	0.156	0.616	0	T_cells	H2AFJ
VAMP3	0	-0.532954	0.048	0.444	0	T_cells	VAMP3
RNF181	0	-0.536932	0.13	0.595	0	T_cells	RNF181
GNB4	0	-0.537062	0.006	0.303	0	T_cells	GNB4
CHMP2A	0	-0.540023	0.164	0.659	0	T_cells	CHMP2A
ATP5PD	0	-0.545092	0.214	0.718	0	T_cells	ATP5PD
CPQ.1	0	-0.545101	0.045	0.416	0	T_cells	CPQ
ATP5PO	0	-0.545431	0.198	0.699	0	T_cells	ATP5PO
BLOC1S1	0	-0.54599	0.206	0.676	0	T_cells	BLOC1S1
CALU.1	0	-0.546182	0.055	0.406	0	T_cells	CALU
KDELR2.1	0	-0.547648	0.148	0.605	0	T_cells	KDELR2
ATP6V1B2.1	0	-0.550203	0.038	0.357	0	T_cells	ATP6V1B2
ARL2.1	0	-0.553908	0.076	0.465	0	T_cells	ARL2
RTL8C.1	0	-0.553961	0.027	0.337	0	T_cells	RTL8C
SQSTM1	0	-0.554412	0.304	0.802	0	T_cells	SQSTM1
AIG1.1	0	-0.559596	0.018	0.33	0	T_cells	AIG1
GAA	0	-0.560722	0.016	0.343	0	T_cells	GAA
NOP10.1	0	-0.561463	0.221	0.686	0	T_cells	NOP10
SEC11A.1	0	-0.563254	0.223	0.729	0	T_cells	SEC11A
LGALS9.1	0	-0.563558	0.037	0.35	0	T_cells	LGALS9
SMCO4.1	0	-0.570516	0.009	0.326	0	T_cells	SMCO4
JDP2	0	-0.574495	0.006	0.295	0	T_cells	JDP2
RDX	0	-0.575959	0.062	0.401	0	T_cells	RDX
YWHAE	0	-0.578961	0.166	0.668	0	T_cells	YWHAE
HIF1A.1	0	-0.580047	0.151	0.553	0	T_cells	HIF1A
RHOC.1	0	-0.58741	0.195	0.608	0	T_cells	RHOC
SHTN1.1	0	-0.587884	0.005	0.289	0	T_cells	SHTN1
PHPT1.1	0	-0.591125	0.166	0.643	0	T_cells	PHPT1
LPCAT2.1	0	-0.592726	0.005	0.3	0	T_cells	LPCAT2
ANAPC11	0	-0.593885	0.155	0.657	0	T_cells	ANAPC11
FCHO2	0	-0.594913	0.007	0.301	0	T_cells	FCHO2
HOMER3	0	-0.596046	0.003	0.31	0	T_cells	HOMER3
RNF13	0	-0.596397	0.092	0.534	0	T_cells	RNF13
ANXA4.1	0	-0.599105	0.058	0.444	0	T_cells	ANXA4
RPS27L.1	0	-0.600176	0.315	0.791	0	T_cells	RPS27L
ZEB2.1	0	-0.607928	0.144	0.572	0	T_cells	ZEB2
SNX2.1	0	-0.611331	0.097	0.527	0	T_cells	SNX2
CYFIP1	0	-0.612104	0.008	0.337	0	T_cells	CYFIP1
CAMTA1.1	0	-0.614	0.091	0.549	0	T_cells	CAMTA1
CTNNA1.1	0	-0.618301	0.032	0.401	0	T_cells	CTNNA1
EVA1B.1	0	-0.620357	0.037	0.378	0	T_cells	EVA1B
RHOQ	0	-0.6228	0.045	0.442	0	T_cells	RHOQ
TKT.1	0	-0.625797	0.15	0.567	0	T_cells	TKT
CRTAP.1	0	-0.626921	0.048	0.44	0	T_cells	CRTAP
GCA.1	0	-0.629152	0.024	0.351	0	T_cells	GCA
ESD.1	0	-0.630696	0.115	0.58	0	T_cells	ESD
TMEM219	0	-0.632679	0.135	0.635	0	T_cells	TMEM219
HEBP1.1	0	-0.637841	0.03	0.423	0	T_cells	HEBP1
PPT1.1	0	-0.645088	0.066	0.451	0	T_cells	PPT1
ADI1.1	0	-0.645392	0.086	0.503	0	T_cells	ADI1
SEC61G.1	0	-0.647031	0.205	0.696	0	T_cells	SEC61G
POMP	0	-0.647919	0.262	0.761	0	T_cells	POMP
LAMTOR1	0	-0.64829	0.154	0.656	0	T_cells	LAMTOR1
PLIN3	0	-0.648797	0.038	0.434	0	T_cells	PLIN3
P4HB.1	0	-0.649138	0.17	0.656	0	T_cells	P4HB
PYCARD.1	0	-0.650983	0.154	0.534	0	T_cells	PYCARD
SCPEP1.1	0	-0.653332	0.023	0.395	0	T_cells	SCPEP1
RAB5C.1	0	-0.654949	0.135	0.608	0	T_cells	RAB5C
MSRB2.1	0	-0.655874	0.024	0.418	0	T_cells	MSRB2
SDCBP.1	0	-0.656989	0.279	0.703	0	T_cells	SDCBP
HEXB	0	-0.657242	0.047	0.468	0	T_cells	HEXB
SSR3	0	-0.660391	0.155	0.658	0	T_cells	SSR3
VAMP5.1	0	-0.661498	0.095	0.478	0	T_cells	VAMP5
COPRS.1	0	-0.664263	0.023	0.365	0	T_cells	COPRS
PLBD1.1	0	-0.666715	0.003	0.297	0	T_cells	PLBD1
DPYSL2	0	-0.666864	0.03	0.413	0	T_cells	DPYSL2
MPP1.1	0	-0.667019	0.02	0.335	0	T_cells	MPP1
EPS8.1	0	-0.667517	0.022	0.324	0	T_cells	EPS8
C1orf54	0	-0.67141	0.007	0.329	0	T_cells	C1orf54
CANX	0	-0.672272	0.164	0.675	0	T_cells	CANX
NDUFC1.1	0	-0.672726	0.117	0.61	0	T_cells	NDUFC1
C4orf3.1	0	-0.672933	0.247	0.749	0	T_cells	C4orf3
COMT	0	-0.675555	0.097	0.575	0	T_cells	COMT
SCARB2.1	0	-0.677856	0.032	0.438	0	T_cells	SCARB2
YWHAH	0	-0.679814	0.153	0.61	0	T_cells	YWHAH
FAM114A1.1	0	-0.680815	0.004	0.294	0	T_cells	FAM114A1
PDLIM5.1	0	-0.682434	0.037	0.352	0	T_cells	PDLIM5
RPL22.1	0	-0.684427	0.617	0.935	0	T_cells	RPL22
DSE.1	0	-0.684762	0.013	0.344	0	T_cells	DSE
TCEAL3.1	0	-0.686009	0.037	0.391	0	T_cells	TCEAL3
NME4.1	0	-0.690765	0.011	0.351	0	T_cells	NME4
CAPZA2	0	-0.692336	0.126	0.632	0	T_cells	CAPZA2
PEBP1.1	0	-0.692952	0.264	0.696	0	T_cells	PEBP1
RNASE6.1	0	-0.693503	0.02	0.328	0	T_cells	RNASE6
ARPC5	0	-0.699825	0.36	0.818	0	T_cells	ARPC5
IL13RA1	0	-0.702409	0.005	0.364	0	T_cells	IL13RA1
CHCHD10.1	0	-0.703937	0.145	0.628	0	T_cells	CHCHD10
FKBP2	0	-0.707813	0.187	0.716	0	T_cells	FKBP2
TUBB6.1	0	-0.709686	0.003	0.345	0	T_cells	TUBB6
ALCAM.1	0	-0.712749	0.009	0.323	0	T_cells	ALCAM
PDXK.1	0	-0.71279	0.053	0.443	0	T_cells	PDXK
VKORC1.1	0	-0.714883	0.103	0.597	0	T_cells	VKORC1
ZFHX3.1	0	-0.715508	0.005	0.307	0	T_cells	ZFHX3
NCF2.1	0	-0.716686	0.006	0.306	0	T_cells	NCF2
QKI.1	0	-0.717782	0.085	0.579	0	T_cells	QKI
NAGK.1	0	-0.719508	0.068	0.503	0	T_cells	NAGK
ATP6AP2.1	0	-0.722782	0.181	0.704	0	T_cells	ATP6AP2
RASSF4.1	0	-0.723443	0.016	0.309	0	T_cells	RASSF4
MYDGF.1	0	-0.724904	0.142	0.643	0	T_cells	MYDGF
VEGFB.1	0	-0.725285	0.097	0.559	0	T_cells	VEGFB
GNAS.1	0	-0.72596	0.562	0.919	0	T_cells	GNAS
KDELR1.1	0	-0.726431	0.134	0.67	0	T_cells	KDELR1
EPB41L2.1	0	-0.731081	0.014	0.331	0	T_cells	EPB41L2
AKR1A1	0	-0.739315	0.09	0.574	0	T_cells	AKR1A1
CD302	0	-0.739579	0.004	0.351	0	T_cells	CD302
KCTD12.1	0	-0.74417	0.003	0.312	0	T_cells	KCTD12
DDAH2.1	0	-0.749757	0.106	0.604	0	T_cells	DDAH2
RNH1	0	-0.753349	0.191	0.716	0	T_cells	RNH1
LYN.1	0	-0.753515	0.026	0.365	0	T_cells	LYN
MGST2.1	0	-0.760546	0.021	0.401	0	T_cells	MGST2
EID1.1	0	-0.762693	0.29	0.768	0	T_cells	EID1
NFIC.1	0	-0.76301	0.049	0.448	0	T_cells	NFIC
TCEAL9.1	0	-0.763101	0.006	0.345	0	T_cells	TCEAL9
TGFBI	0	-0.763915	0.011	0.33	0	T_cells	TGFBI
RAB20.1	0	-0.764416	0.009	0.335	0	T_cells	RAB20
CSF1R.1	0	-0.765379	0.003	0.309	0	T_cells	CSF1R
AP1S2.1	0	-0.765798	0.068	0.471	0	T_cells	AP1S2
ABCA1.1	0	-0.776326	0.01	0.338	0	T_cells	ABCA1
PEA15	0	-0.778761	0.024	0.446	0	T_cells	PEA15
LAP3.1	0	-0.780877	0.112	0.554	0	T_cells	LAP3
RTN4	0	-0.790839	0.191	0.735	0	T_cells	RTN4
TALDO1.1	0	-0.793138	0.167	0.661	0	T_cells	TALDO1
LPP.1	0	-0.798729	0.076	0.409	0	T_cells	LPP
DBI.1	0	-0.799772	0.282	0.737	0	T_cells	DBI
CD86.1	0	-0.80405	0.006	0.335	0	T_cells	CD86
TSPAN4.1	0	-0.810877	0.011	0.397	0	T_cells	TSPAN4
NRP1	0	-0.811347	0.005	0.33	0	T_cells	NRP1
SNX3.1	0	-0.818193	0.209	0.765	0	T_cells	SNX3
MFSD1.1	0	-0.827415	0.035	0.434	0	T_cells	MFSD1
CLIC4.1	0	-0.829352	0.006	0.337	0	T_cells	CLIC4
CLTA	0	-0.831194	0.194	0.738	0	T_cells	CLTA
NRP2	0	-0.834639	0.003	0.327	0	T_cells	NRP2
FKBP1A	0	-0.835486	0.174	0.672	0	T_cells	FKBP1A
GOLIM4.1	0	-0.83796	0.023	0.411	0	T_cells	GOLIM4
IFI6	0	-0.844756	0.102	0.508	0	T_cells	IFI6
LY86.1	0	-0.851863	0.005	0.325	0	T_cells	LY86
SERPINB6	0	-0.853302	0.058	0.573	0	T_cells	SERPINB6
PRDX4.1	0	-0.854788	0.058	0.511	0	T_cells	PRDX4
SOCS3	0	-0.85514	0.138	0.563	0	T_cells	SOCS3
C1orf162.1	0	-0.855415	0.055	0.385	0	T_cells	C1orf162
TPM4.1	0	-0.857956	0.299	0.807	0	T_cells	TPM4
ADAP2.1	0	-0.860711	0.004	0.333	0	T_cells	ADAP2
RAB34.1	0	-0.861638	0.009	0.424	0	T_cells	RAB34
CYSTM1.1	0	-0.868893	0.058	0.516	0	T_cells	CYSTM1
NENF.1	0	-0.87545	0.11	0.645	0	T_cells	NENF
HNMT	0	-0.875522	0.007	0.41	0	T_cells	HNMT
MYL6	0	-0.877131	0.7	0.954	0	T_cells	MYL6
MGLL	0	-0.886867	0.008	0.328	0	T_cells	MGLL
LY96.1	0	-0.890032	0.02	0.44	0	T_cells	LY96
H2AFY.1	0	-0.891208	0.162	0.592	0	T_cells	H2AFY
TMEM14C.1	0	-0.891345	0.112	0.664	0	T_cells	TMEM14C
PILRA.1	0	-0.892234	0.004	0.35	0	T_cells	PILRA
PKM	0	-0.897548	0.226	0.738	0	T_cells	PKM
SH3BGRL	0	-0.898073	0.235	0.782	0	T_cells	SH3BGRL
BNIP3L.1	0	-0.898654	0.142	0.649	0	T_cells	BNIP3L
LIMS1	0	-0.901875	0.115	0.628	0	T_cells	LIMS1
TNFSF13B.1	0	-0.902864	0.017	0.363	0	T_cells	TNFSF13B
HSP90B1.1	0	-0.904063	0.399	0.86	0	T_cells	HSP90B1
APP.1	0	-0.906629	0.017	0.39	0	T_cells	APP
SDC2.1	0	-0.906844	0.005	0.333	0	T_cells	SDC2
CCDC88A.1	0	-0.908553	0.032	0.465	0	T_cells	CCDC88A
CAPG.1	0	-0.909546	0.112	0.478	0	T_cells	CAPG
ITM2B.1	0	-0.91366	0.697	0.929	0	T_cells	ITM2B
CAV2.1	0	-0.92167	0.006	0.282	0	T_cells	CAV2
TSPO	0	-0.927781	0.346	0.824	0	T_cells	TSPO
GK.1	0	-0.928427	0.02	0.351	0	T_cells	GK
ASPH.1	0	-0.934129	0.013	0.45	0	T_cells	ASPH
CYB5R3.1	0	-0.938361	0.096	0.547	0	T_cells	CYB5R3
OLR1.1	0	-0.938683	0.004	0.28	0	T_cells	OLR1
SOX4.1	0	-0.942186	0.019	0.312	0	T_cells	SOX4
HSBP1	0	-0.942251	0.083	0.64	0	T_cells	HSBP1
RNASET2.1	0	-0.942752	0.192	0.58	0	T_cells	RNASET2
ATP6V0B.1	0	-0.943981	0.253	0.74	0	T_cells	ATP6V0B
HCFC1R1.1	0	-0.9503	0.065	0.492	0	T_cells	HCFC1R1
SELENOW.1	0	-0.951593	0.279	0.732	0	T_cells	SELENOW
CREG1	0	-0.954219	0.026	0.489	0	T_cells	CREG1
C3AR1.1	0	-0.957418	0.02	0.342	0	T_cells	C3AR1
PLSCR1.1	0	-0.960641	0.074	0.557	0	T_cells	PLSCR1
IFNGR2	0	-0.964711	0.008	0.465	0	T_cells	IFNGR2
SERF2	0	-0.967101	0.665	0.948	0	T_cells	SERF2
SPINT2	0	-0.969084	0.034	0.493	0	T_cells	SPINT2
RAB31	0	-0.969195	0.01	0.472	0	T_cells	RAB31
LRP1.1	0	-0.970701	0.006	0.422	0	T_cells	LRP1
GNG5	0	-0.972932	0.304	0.821	0	T_cells	GNG5
HBEGF.1	0	-0.977442	0.014	0.319	0	T_cells	HBEGF
TMEM176A.1	0	-0.977771	0.007	0.286	0	T_cells	TMEM176A
LILRB4.1	0	-0.99023	0.004	0.354	0	T_cells	LILRB4
PLXDC2.1	0	-0.993764	0.007	0.442	0	T_cells	PLXDC2
ATP6V1F.1	0	-0.996377	0.228	0.713	0	T_cells	ATP6V1F
TFPI.1	0	-1.00451	0.007	0.293	0	T_cells	TFPI
LEPROT.1	0	-1.01504	0.077	0.632	0	T_cells	LEPROT
RAB32.1	0	-1.0154	0.01	0.463	0	T_cells	RAB32
[truncated: 9,991 more rows]
